# Supplementary material for: Cross-Laboratory Analysis of Brain Cell Type Transcriptomes with Applications to Interpretation of Bulk Tissue Data
Source: eNeuro. 2017 Nov 30;4(6):ENEURO.0212-17.2017. doi: 10.1523/ENEURO.0212-17.2017 (PMC5707795; doi:10.1523/ENEURO.0212-17.2017)
Supplement: Extended Data 1 [file enu006172455so3.zip]

Archive with 246 entries (186 files):
- markerGeneProfile-master/
- markerGeneProfile-master/.Rbuildignore
- markerGeneProfile-master/.gitignore
- markerGeneProfile-master/.travis.yml
- markerGeneProfile-master/DESCRIPTION
- markerGeneProfile-master/NAMESPACE
- markerGeneProfile-master/R/
- markerGeneProfile-master/R/dataDocumentation.R
- markerGeneProfile-master/R/import.R
- markerGeneProfile-master/R/markerGeneSelection.R
- markerGeneProfile-master/R/mgpEstimation.R
- markerGeneProfile-master/R/mostVariable.R
- markerGeneProfile-master/R/regionize.R
- markerGeneProfile-master/README.Rmd
- markerGeneProfile-master/README.md
- markerGeneProfile-master/README_files/
- markerGeneProfile-master/README_files/RotSel/
- markerGeneProfile-master/README_files/RotSel/All_CellType/
- markerGeneProfile-master/README_files/RotSel/All_CellType/Cell A
- markerGeneProfile-master/README_files/RotSel/All_CellType/Cell B
- markerGeneProfile-master/README_files/RotSel/All_CellType/Cell C
- markerGeneProfile-master/README_files/RotSel/CellType/
- markerGeneProfile-master/README_files/RotSel/CellType/Cell A
- markerGeneProfile-master/README_files/RotSel/CellType/Cell B
- markerGeneProfile-master/README_files/RotSel/CellType/Cell C
- markerGeneProfile-master/README_files/RotSel/Region 2_CellType/
- markerGeneProfile-master/README_files/RotSel/Region 2_CellType/Cell B
- markerGeneProfile-master/README_files/RotSel/Region 2_CellType/Cell C
- markerGeneProfile-master/README_files/Rotation/
- markerGeneProfile-master/README_files/Rotation/1/
- markerGeneProfile-master/README_files/Rotation/1/All_CellType/
- markerGeneProfile-master/README_files/Rotation/1/All_CellType/Cell A
- markerGeneProfile-master/README_files/Rotation/1/All_CellType/Cell B
- markerGeneProfile-master/README_files/Rotation/1/All_CellType/Cell C
- markerGeneProfile-master/README_files/Rotation/1/All_CellType/removed
- markerGeneProfile-master/README_files/Rotation/1/CellType/
- markerGeneProfile-master/README_files/Rotation/1/CellType/Cell A
- markerGeneProfile-master/README_files/Rotation/1/CellType/Cell B
- markerGeneProfile-master/README_files/Rotation/1/CellType/Cell C
- markerGeneProfile-master/README_files/Rotation/1/CellType/removed
- markerGeneProfile-master/README_files/Rotation/1/Region 2_CellType/
- markerGeneProfile-master/README_files/Rotation/1/Region 2_CellType/Cell B
- markerGeneProfile-master/README_files/Rotation/1/Region 2_CellType/Cell C
- markerGeneProfile-master/README_files/Rotation/1/Region 2_CellType/removed
- markerGeneProfile-master/README_files/Rotation/10/
- markerGeneProfile-master/README_files/Rotation/10/All_CellType/
- markerGeneProfile-master/README_files/Rotation/10/All_CellType/Cell A
- markerGeneProfile-master/README_files/Rotation/10/All_CellType/Cell B
- markerGeneProfile-master/README_files/Rotation/10/All_CellType/Cell C
- markerGeneProfile-master/README_files/Rotation/10/All_CellType/removed
- markerGeneProfile-master/README_files/Rotation/10/CellType/
- markerGeneProfile-master/README_files/Rotation/10/CellType/Cell A
- markerGeneProfile-master/README_files/Rotation/10/CellType/Cell B
- markerGeneProfile-master/README_files/Rotation/10/CellType/Cell C
- markerGeneProfile-master/README_files/Rotation/10/CellType/removed
- markerGeneProfile-master/README_files/Rotation/10/Region 2_CellType/
- markerGeneProfile-master/README_files/Rotation/10/Region 2_CellType/Cell B
- markerGeneProfile-master/README_files/Rotation/10/Region 2_CellType/Cell C
- markerGeneProfile-master/README_files/Rotation/10/Region 2_CellType/removed
- markerGeneProfile-master/README_files/Rotation/2/
- markerGeneProfile-master/README_files/Rotation/2/All_CellType/
- markerGeneProfile-master/README_files/Rotation/2/All_CellType/Cell A
- markerGeneProfile-master/README_files/Rotation/2/All_CellType/Cell B
- markerGeneProfile-master/README_files/Rotation/2/All_CellType/Cell C
- markerGeneProfile-master/README_files/Rotation/2/All_CellType/removed
- markerGeneProfile-master/README_files/Rotation/2/CellType/
- markerGeneProfile-master/README_files/Rotation/2/CellType/Cell A
- markerGeneProfile-master/README_files/Rotation/2/CellType/Cell B
- markerGeneProfile-master/README_files/Rotation/2/CellType/Cell C
- markerGeneProfile-master/README_files/Rotation/2/CellType/removed
- markerGeneProfile-master/README_files/Rotation/2/Region 2_CellType/
- markerGeneProfile-master/README_files/Rotation/2/Region 2_CellType/Cell B
- markerGeneProfile-master/README_files/Rotation/2/Region 2_CellType/Cell C
- markerGeneProfile-master/README_files/Rotation/2/Region 2_CellType/removed
- markerGeneProfile-master/README_files/Rotation/3/
- markerGeneProfile-master/README_files/Rotation/3/All_CellType/
- markerGeneProfile-master/README_files/Rotation/3/All_CellType/Cell A
- markerGeneProfile-master/README_files/Rotation/3/All_CellType/Cell B
- markerGeneProfile-master/README_files/Rotation/3/All_CellType/Cell C
- markerGeneProfile-master/README_files/Rotation/3/All_CellType/removed
- markerGeneProfile-master/README_files/Rotation/3/CellType/
- markerGeneProfile-master/README_files/Rotation/3/CellType/Cell A
- markerGeneProfile-master/README_files/Rotation/3/CellType/Cell B
- markerGeneProfile-master/README_files/Rotation/3/CellType/Cell C
- markerGeneProfile-master/README_files/Rotation/3/CellType/removed
- markerGeneProfile-master/README_files/Rotation/3/Region 2_CellType/
- markerGeneProfile-master/README_files/Rotation/3/Region 2_CellType/Cell B
- markerGeneProfile-master/README_files/Rotation/3/Region 2_CellType/Cell C
- markerGeneProfile-master/README_files/Rotation/3/Region 2_CellType/removed
- markerGeneProfile-master/README_files/Rotation/4/
- markerGeneProfile-master/README_files/Rotation/4/All_CellType/
- markerGeneProfile-master/README_files/Rotation/4/All_CellType/Cell A
- markerGeneProfile-master/README_files/Rotation/4/All_CellType/Cell B
- markerGeneProfile-master/README_files/Rotation/4/All_CellType/Cell C
- markerGeneProfile-master/README_files/Rotation/4/All_CellType/removed
- markerGeneProfile-master/README_files/Rotation/4/CellType/
- markerGeneProfile-master/README_files/Rotation/4/CellType/Cell A
- markerGeneProfile-master/README_files/Rotation/4/CellType/Cell B
- markerGeneProfile-master/README_files/Rotation/4/CellType/Cell C
- markerGeneProfile-master/README_files/Rotation/4/CellType/removed
- markerGeneProfile-master/README_files/Rotation/4/Region 2_CellType/
- markerGeneProfile-master/README_files/Rotation/4/Region 2_CellType/Cell B
- markerGeneProfile-master/README_files/Rotation/4/Region 2_CellType/Cell C
- markerGeneProfile-master/README_files/Rotation/4/Region 2_CellType/removed
- markerGeneProfile-master/README_files/Rotation/5/
- markerGeneProfile-master/README_files/Rotation/5/All_CellType/
- markerGeneProfile-master/README_files/Rotation/5/All_CellType/Cell A
- markerGeneProfile-master/README_files/Rotation/5/All_CellType/Cell B
- markerGeneProfile-master/README_files/Rotation/5/All_CellType/Cell C
- markerGeneProfile-master/README_files/Rotation/5/All_CellType/removed
- markerGeneProfile-master/README_files/Rotation/5/CellType/
- markerGeneProfile-master/README_files/Rotation/5/CellType/Cell A
- markerGeneProfile-master/README_files/Rotation/5/CellType/Cell B
- markerGeneProfile-master/README_files/Rotation/5/CellType/Cell C
- markerGeneProfile-master/README_files/Rotation/5/CellType/removed
- markerGeneProfile-master/README_files/Rotation/5/Region 2_CellType/
- markerGeneProfile-master/README_files/Rotation/5/Region 2_CellType/Cell B
- markerGeneProfile-master/README_files/Rotation/5/Region 2_CellType/Cell C
- markerGeneProfile-master/README_files/Rotation/5/Region 2_CellType/removed
- markerGeneProfile-master/README_files/Rotation/6/
- markerGeneProfile-master/README_files/Rotation/6/All_CellType/
- markerGeneProfile-master/README_files/Rotation/6/All_CellType/Cell A
- markerGeneProfile-master/README_files/Rotation/6/All_CellType/Cell B
- markerGeneProfile-master/README_files/Rotation/6/All_CellType/Cell C
- markerGeneProfile-master/README_files/Rotation/6/All_CellType/removed
- markerGeneProfile-master/README_files/Rotation/6/CellType/
- markerGeneProfile-master/README_files/Rotation/6/CellType/Cell A
- markerGeneProfile-master/README_files/Rotation/6/CellType/Cell B
- markerGeneProfile-master/README_files/Rotation/6/CellType/Cell C
- markerGeneProfile-master/README_files/Rotation/6/CellType/removed
- markerGeneProfile-master/README_files/Rotation/6/Region 2_CellType/
- markerGeneProfile-master/README_files/Rotation/6/Region 2_CellType/Cell B
- markerGeneProfile-master/README_files/Rotation/6/Region 2_CellType/Cell C
- markerGeneProfile-master/README_files/Rotation/6/Region 2_CellType/removed
- markerGeneProfile-master/README_files/Rotation/7/
- markerGeneProfile-master/README_files/Rotation/7/All_CellType/
- markerGeneProfile-master/README_files/Rotation/7/All_CellType/Cell A
- markerGeneProfile-master/README_files/Rotation/7/All_CellType/Cell B
- markerGeneProfile-master/README_files/Rotation/7/All_CellType/Cell C
- markerGeneProfile-master/README_files/Rotation/7/All_CellType/removed
- markerGeneProfile-master/README_files/Rotation/7/CellType/
- markerGeneProfile-master/README_files/Rotation/7/CellType/Cell A
- markerGeneProfile-master/README_files/Rotation/7/CellType/Cell B
- markerGeneProfile-master/README_files/Rotation/7/CellType/Cell C
- markerGeneProfile-master/README_files/Rotation/7/CellType/removed
- markerGeneProfile-master/README_files/Rotation/7/Region 2_CellType/
- markerGeneProfile-master/README_files/Rotation/7/Region 2_CellType/Cell B
- markerGeneProfile-master/README_files/Rotation/7/Region 2_CellType/Cell C
- markerGeneProfile-master/README_files/Rotation/7/Region 2_CellType/removed
- markerGeneProfile-master/README_files/Rotation/8/
- markerGeneProfile-master/README_files/Rotation/8/All_CellType/
- markerGeneProfile-master/README_files/Rotation/8/All_CellType/Cell A
- markerGeneProfile-master/README_files/Rotation/8/All_CellType/Cell B
- markerGeneProfile-master/README_files/Rotation/8/All_CellType/Cell C
- markerGeneProfile-master/README_files/Rotation/8/All_CellType/removed
- markerGeneProfile-master/README_files/Rotation/8/CellType/
- markerGeneProfile-master/README_files/Rotation/8/CellType/Cell A
- markerGeneProfile-master/README_files/Rotation/8/CellType/Cell B
- markerGeneProfile-master/README_files/Rotation/8/CellType/Cell C
- markerGeneProfile-master/README_files/Rotation/8/CellType/removed
- markerGeneProfile-master/README_files/Rotation/8/Region 2_CellType/
- markerGeneProfile-master/README_files/Rotation/8/Region 2_CellType/Cell B
- markerGeneProfile-master/README_files/Rotation/8/Region 2_CellType/Cell C
- markerGeneProfile-master/README_files/Rotation/8/Region 2_CellType/removed
- markerGeneProfile-master/README_files/Rotation/9/
- markerGeneProfile-master/README_files/Rotation/9/All_CellType/
- markerGeneProfile-master/README_files/Rotation/9/All_CellType/Cell A
- markerGeneProfile-master/README_files/Rotation/9/All_CellType/Cell B
- markerGeneProfile-master/README_files/Rotation/9/All_CellType/Cell C
- markerGeneProfile-master/README_files/Rotation/9/All_CellType/removed
- markerGeneProfile-master/README_files/Rotation/9/CellType/
- markerGeneProfile-master/README_files/Rotation/9/CellType/Cell A
- markerGeneProfile-master/README_files/Rotation/9/CellType/Cell B
- markerGeneProfile-master/README_files/Rotation/9/CellType/Cell C
- markerGeneProfile-master/README_files/Rotation/9/CellType/removed
- markerGeneProfile-master/README_files/Rotation/9/Region 2_CellType/
- markerGeneProfile-master/README_files/Rotation/9/Region 2_CellType/Cell B
- markerGeneProfile-master/README_files/Rotation/9/Region 2_CellType/Cell C
- markerGeneProfile-master/README_files/Rotation/9/Region 2_CellType/removed
- markerGeneProfile-master/README_files/figure-markdown_github-ascii_identifiers/
- markerGeneProfile-master/README_files/figure-markdown_github-ascii_identifiers/unnamed-chunk-16-1.png
- markerGeneProfile-master/README_files/figure-markdown_github-ascii_identifiers/unnamed-chunk-17-1.png
- markerGeneProfile-master/README_files/figure-markdown_github-ascii_identifiers/unnamed-chunk-18-1.png
- markerGeneProfile-master/README_files/figure-markdown_github-ascii_identifiers/unnamed-chunk-19-1.png
- markerGeneProfile-master/README_files/figure-markdown_github-ascii_identifiers/unnamed-chunk-23-1.png
- markerGeneProfile-master/README_files/figure-markdown_github-ascii_identifiers/unnamed-chunk-23-2.png
- markerGeneProfile-master/README_files/figure-markdown_github/
- markerGeneProfile-master/README_files/figure-markdown_github/unnamed-chunk-16-1.png
- markerGeneProfile-master/README_files/quickSelection/
- markerGeneProfile-master/README_files/quickSelection/All_CellType/
- markerGeneProfile-master/README_files/quickSelection/All_CellType/Cell A
- markerGeneProfile-master/README_files/quickSelection/All_CellType/Cell B
- markerGeneProfile-master/README_files/quickSelection/All_CellType/Cell C
- markerGeneProfile-master/README_files/quickSelection/CellType/
- markerGeneProfile-master/README_files/quickSelection/CellType/Cell A
- markerGeneProfile-master/README_files/quickSelection/CellType/Cell B
- markerGeneProfile-master/README_files/quickSelection/CellType/Cell C
- markerGeneProfile-master/README_files/quickSelection/Region 2_CellType/
- markerGeneProfile-master/README_files/quickSelection/Region 2_CellType/Cell B
- markerGeneProfile-master/README_files/quickSelection/Region 2_CellType/Cell C
- markerGeneProfile-master/data/
- markerGeneProfile-master/data/mgp_LesnickParkinsonsExp.rda
- markerGeneProfile-master/data/mgp_LesnickParkinsonsMeta.rda
- markerGeneProfile-master/data/mgp_sampleProfiles.rda
- markerGeneProfile-master/data/mgp_sampleProfilesMeta.rda
- markerGeneProfile-master/data/mouseCellColor.rda
- markerGeneProfile-master/data/mouseMarkerGenes.rda
- markerGeneProfile-master/data/mouseMarkerGenesPyramidalDeep.rda
- markerGeneProfile-master/data/mouseRegionHierarchy.rda
- markerGeneProfile-master/data/mpg_sampleRegionHiearchy.rda
- markerGeneProfile-master/man/
- markerGeneProfile-master/man/findGene.Rd
- markerGeneProfile-master/man/fullEstimate.Rd
- markerGeneProfile-master/man/groupRotations.Rd
- markerGeneProfile-master/man/markerCandidates.Rd
- markerGeneProfile-master/man/memoReg.Rd
- markerGeneProfile-master/man/mgpEstimate.Rd
- markerGeneProfile-master/man/mgp_LesnickParkinsonsExp.Rd
- markerGeneProfile-master/man/mgp_LesnickParkinsonsMeta.Rd
- markerGeneProfile-master/man/mgp_sampleProfiles.Rd
- markerGeneProfile-master/man/mgp_sampleProfilesMeta.Rd
- markerGeneProfile-master/man/mostVariable.Rd
- markerGeneProfile-master/man/mouseMarkerGenes.Rd
- markerGeneProfile-master/man/mpg_sampleRegionHiearchy.Rd
- markerGeneProfile-master/man/pickMarkers.Rd
- markerGeneProfile-master/man/plotEstimates.Rd
- markerGeneProfile-master/man/reexports.Rd
- markerGeneProfile-master/man/regionize.Rd
- markerGeneProfile-master/markerGeneProfile.Rproj
- markerGeneProfile-master/process/
- markerGeneProfile-master/process/process.R
- markerGeneProfile-master/tests/
- markerGeneProfile-master/tests/testthat.R
- markerGeneProfile-master/tests/testthat/
- markerGeneProfile-master/tests/testthat/Cortex_PyramidalDeep/
- markerGeneProfile-master/tests/testthat/Cortex_PyramidalDeep/Astrocyte
- markerGeneProfile-master/tests/testthat/Cortex_PyramidalDeep/GabaPV
- markerGeneProfile-master/tests/testthat/Cortex_PyramidalDeep/GabaRelnCalb
- markerGeneProfile-master/tests/testthat/Cortex_PyramidalDeep/GabaVIPReln
- markerGeneProfile-master/tests/testthat/Cortex_PyramidalDeep/Microglia
- markerGeneProfile-master/tests/testthat/Cortex_PyramidalDeep/Oligo
- markerGeneProfile-master/tests/testthat/Cortex_PyramidalDeep/PyramidalCorticoThalam
- markerGeneProfile-master/tests/testthat/Cortex_PyramidalDeep/Pyramidal_Glt_25d2
- markerGeneProfile-master/tests/testthat/Cortex_PyramidalDeep/Pyramidal_S100a10
- markerGeneProfile-master/tests/testthat/test_estimation.R
- markerGeneProfile-master/tests/testthat/test_geneSelection.R
