# Supplementary material for: Cross-Laboratory Analysis of Brain Cell Type Transcriptomes with Applications to Interpretation of Bulk Tissue Data
Source: eNeuro. 2017 Nov 30;4(6):ENEURO.0212-17.2017. doi: 10.1523/ENEURO.0212-17.2017 (PMC5707795; doi:10.1523/ENEURO.0212-17.2017)
Supplement: Extended Data 1 [file enu006172455so3.zip › markerGeneProfile-master/DESCRIPTION]

Package: markerGeneProfile
Title: Cell type marker gene profiles in whole tissue samples
Version: 0.0.0.9000
Authors@R: person("B. Ogan", "Mancarci", email = "ogan.mancarci@msl.ubc.ca", role = c("aut", "cre"))
Description: This package is for estimation of cell type marker gene profiles
    (MGP) in whole tissue samples. It includes functions for MGP estimation and
    brain cell type marker genes detected in the original study
Depends:
    R (>= 3.1)
Imports:
    ogbox,
    homologene,
    ggplot2,
    dplyr,
    reshape2,
    assertthat,
    magrittr,
    utils,
    graphics,
    stats,
    parallel,
    cluster,
    doRNG,
    doSNOW,
    foreach,
    memoise,
Enhances:
    geneSynonym
License: MIT + file LICENSE
Encoding: UTF-8
LazyData: false
RoxygenNote: 6.0.1
Suggests: testthat,
    knitr,
    rmarkdown
VignetteBuilder: knitr
