# Supplementary material for: Cross-Laboratory Analysis of Brain Cell Type Transcriptomes with Applications to Interpretation of Bulk Tissue Data
Source: eNeuro. 2017 Nov 30;4(6):ENEURO.0212-17.2017. doi: 10.1523/ENEURO.0212-17.2017 (PMC5707795; doi:10.1523/ENEURO.0212-17.2017)
Supplement: Extended Data 1 [file enu006172455so3.zip › markerGeneProfile-master/NAMESPACE]

# Generated by roxygen2: do not edit by hand

export("%$%")
export("%<>%")
export("%>%")
export("%dopar%")
export("%dorng%")
export(findGene)
export(fullEstimate)
export(groupRotations)
export(list)
export(markerCandidates)
export(memoReg)
export(mgpEstimate)
export(mostVariable)
export(pickMarkers)
export(pickMarkersAll)
export(plotEstimates)
export(regionize)
export(rotateSelect)
importFrom(doRNG,"%dorng%")
importFrom(foreach,"%dopar%")
importFrom(magrittr,"%$%")
importFrom(magrittr,"%<>%")
importFrom(magrittr,"%>%")
importFrom(ogbox,list)
