# Supplementary material for: Cross-Laboratory Analysis of Brain Cell Type Transcriptomes with Applications to Interpretation of Bulk Tissue Data
Source: eNeuro. 2017 Nov 30;4(6):ENEURO.0212-17.2017. doi: 10.1523/ENEURO.0212-17.2017 (PMC5707795; doi:10.1523/ENEURO.0212-17.2017)
Supplement: Extended Data 1 [file enu006172455so3.zip › markerGeneProfile-master/R/import.R]

#' @importFrom magrittr %>%
#' @export
magrittr::`%>%`


#' @importFrom magrittr %<>%
#' @export
magrittr::`%<>%`

#' @importFrom magrittr %$%
#' @export
magrittr::`%$%`

#' @importFrom ogbox list
#' @export
ogbox::list


#' @importFrom doRNG %dorng%
#' @export
doRNG::`%dorng%`

#' @importFrom foreach %dopar%
#' @export
foreach::`%dopar%`
