# Supplementary material for: Cross-Laboratory Analysis of Brain Cell Type Transcriptomes with Applications to Interpretation of Bulk Tissue Data
Source: eNeuro. 2017 Nov 30;4(6):ENEURO.0212-17.2017. doi: 10.1523/ENEURO.0212-17.2017 (PMC5707795; doi:10.1523/ENEURO.0212-17.2017)
Supplement: Extended Data 1 [file enu006172455so3.zip › markerGeneProfile-master/R/mostVariable.R]

#' Select most variable probeset
#'
#' @description This function selects the most variable probeset each gene in an expression data. It also filters expression data of low expressed genes
#' @param x Expression dataset to filter. A data frame. Gene names must be present as a column before the expression data
#' @param genes Character. Name of the column that lists gene symbols
#' @param threshold If filtering should be done the threshold of expression
#' @param threshFun If filtering should be done, function to apply to the gene row to compare with the threshold. By default genes are removed if maximum expression is below 6
#' @export
mostVariable = function(x,genes = 'Gene.Symbol', threshold = 6, threshFun = max){
    list[,exprData]= ogbox::sepExpr(x)
    rowmax = apply(exprData, 1, threshFun)
    discludeGenes = (rowmax<threshold)
    x = x[!discludeGenes,]
    exprData = exprData[!discludeGenes,]

    decreasingVar = order(apply(exprData,1,var), decreasing = T)
    x = x[decreasingVar,]
    if (class(x)[1]=='data.table'){
        x = x[!duplicated(x[,genes, with=F]),]
    } else {
        x = x[!duplicated(x[,genes]),]

    }
    x = x[!x[,genes]=='',]
    return(x)
}
