# Supplementary material for: Cross-Laboratory Analysis of Brain Cell Type Transcriptomes with Applications to Interpretation of Bulk Tissue Data
Source: eNeuro. 2017 Nov 30;4(6):ENEURO.0212-17.2017. doi: 10.1523/ENEURO.0212-17.2017 (PMC5707795; doi:10.1523/ENEURO.0212-17.2017)
Supplement: Extended Data 1 [file enu006172455so3.zip › markerGeneProfile-master/README_files/Rotation/2/All_CellType/removed]

"Cell A5" 6
"Cell A6" 5
"Cell B2" 9
"Cell B6" 12
"Cell C1" 15
"Cell C5" 16
