# Supplementary material for: Cross-Laboratory Analysis of Brain Cell Type Transcriptomes with Applications to Interpretation of Bulk Tissue Data
Source: eNeuro. 2017 Nov 30;4(6):ENEURO.0212-17.2017. doi: 10.1523/ENEURO.0212-17.2017 (PMC5707795; doi:10.1523/ENEURO.0212-17.2017)
Supplement: Extended Data 1 [file enu006172455so3.zip › markerGeneProfile-master/man/memoReg.Rd]

% Generated by roxygen2: do not edit by hand
% Please edit documentation in R/regionize.R
\name{memoReg}
\alias{memoReg}
\title{Memoised version of regionize function}
\usage{
memoReg(design, regionNames, groupNames, regionHierarchy = NULL)
}
\description{
This function is a \code{\link[memoise]{memoise}}d version of the \code{\link{regionize}} function
}
