# Supplementary material for: Cross-Laboratory Analysis of Brain Cell Type Transcriptomes with Applications to Interpretation of Bulk Tissue Data
Source: eNeuro. 2017 Nov 30;4(6):ENEURO.0212-17.2017. doi: 10.1523/ENEURO.0212-17.2017 (PMC5707795; doi:10.1523/ENEURO.0212-17.2017)
Supplement: Extended Data 1 [file enu006172455so3.zip › markerGeneProfile-master/man/pickMarkers.Rd]

% Generated by roxygen2: do not edit by hand
% Please edit documentation in R/markerGeneSelection.R
\name{pickMarkers}
\alias{pickMarkers}
\title{Pick marker genes out of candidate lists}
\usage{
pickMarkers(geneLoc, rotationThresh = 0.95, silhouette = 0.5,
  minSilhouette = 0, foldChange = 10, lilah = F)
}
\description{
Picks marker genes out of candidate lists. Behaves differently based on the number of columns the files have.
}
