# Supplementary material for: Cross-Laboratory Analysis of Brain Cell Type Transcriptomes with Applications to Interpretation of Bulk Tissue Data
Source: eNeuro. 2017 Nov 30;4(6):ENEURO.0212-17.2017. doi: 10.1523/ENEURO.0212-17.2017 (PMC5707795; doi:10.1523/ENEURO.0212-17.2017)
Supplement: Extended Data 1 [file enu006172455so3.zip › markerGeneProfile-master/man/regionize.Rd]

% Generated by roxygen2: do not edit by hand
% Please edit documentation in R/regionize.R
\name{regionize}
\alias{regionize}
\title{Create cell type annotations per region.}
\usage{
regionize(design, regionNames, groupNames, regionHierarchy = NULL)
}
\arguments{
\item{design}{A data.frame containing the design information}

\item{regionNames}{a string naming the column of the design table that indicates the region names}

\item{groupNames}{a string vector naming  the columns of the design table that indicates cell type naming schemes.}

\item{regionHierarchy}{a list of lists that represents the region hierarchy.}
}
\value{
A list containing character vectors that annotates samples. If the sample will not be considered for the region
it will be represented as an NA, otherwise it'll have the cell type name indicated in the region
}
\description{
For each brain region, based on a defined hierarchy, it choses which samples to take in
}
