# Supplementary material for: Cross-Laboratory Analysis of Brain Cell Type Transcriptomes with Applications to Interpretation of Bulk Tissue Data
Source: eNeuro. 2017 Nov 30;4(6):ENEURO.0212-17.2017. doi: 10.1523/ENEURO.0212-17.2017 (PMC5707795; doi:10.1523/ENEURO.0212-17.2017)
Supplement: Extended Data 1 [file enu006172455so3.zip › markerGeneProfile-master/tests/testthat/Cortex_PyramidalDeep/Astrocyte]

Aqp4 8.65803877435035 0.752668241672862 0.883821070039165
Gja1 8.47318036006706 0.410287947548711 0.552614598890637
Mlc1 8.07696404475911 0.764663203372613 0.825176295642938
Atp1a2 7.93235490071058 0.613634336080054 0.869568149772906
Slc1a3 7.73258575189023 0.775920277363891 0.807227800093745
Fabp7 7.60636128436504 0.390478628855732 0.176965330793772
Bcan 7.534567167068 0.577046358139005 0.74587796908394
Slco1c1 7.46535192311769 0.860157863115779 0.872970173978193
Timp4 7.35567312383143 0.495636262071835 0.323149282830749
F3 7.23706390329915 0.732030040341606 0.722398737542403
Gjb6 7.23218836466477 0.663145169375043 0.734174711121178
Dio2 7.19688621859684 0.721489492866073 0.787741905742206
Slc15a2 7.17310324574829 0.806430723082567 0.880505351339295
Vcam1 7.15873857593787 0.665641794884327 0.735209874280494
Plpp3 7.06911257478653 0.559257909308643 0.811409116318443
Olig1 6.86420323829241 0.210349926145313 0.776461144764042
Ntsr2 6.83235113176346 0.724932897633387 0.728514178056241
Fgfr3 6.70784429667452 0.810215728424392 0.802643436225161
Tril 6.69783644244593 0.747634872051764 0.805661431824548
Acsbg1 6.57130745297026 0.823007647698895 0.847992649544217
Mertk 6.52230093798091 0.741307102591051 0.023616097947432
Cyp2j9 6.49715983718997 0.666057362016469 0.715988047172526
Apoe 6.42945723742815 0.362950186669472 0.666250258051978
Aldh1l1 6.42116797178757 0.774744841947714 0.846832595979502
Pla2g7 6.41481193550308 0.782321227529069 0.766755016443729
AI464131 6.2974417458251 0.860116625838218 0.873111388533711
Gpr37l1 6.24016226086349 0.553557108003845 0.732762038858991
Itih3 6.22844044521667 0.437700644408815 0.183031662938551
Gpm6b 6.16832408835914 0.405947755244656 0.32781385650888
Elovl2 6.12590956877026 0.861879374860009 0.869360761140378
Pon2 6.11839074610805 0.411207112556317 0.558964520074876
Cyp4f15 6.11114702069782 0.924526804133977 0.878397359454824
Ezr 6.08458600947208 0.825068639193337 0.88054974450058
Tnfrsf19 6.08025734152075 0.834842585983967 0.883137539903969
Slc7a10 6.06606696379203 0.889215031197448 0.851797101965907
Fzd2 6.06099347982902 0.784825711367065 0.80244136315242
Xist 6.04784730348745 0.540861982065692 0.043416087245151
Grin2c 6.01707975776683 0.913102871554182 0.885700199378011
Tlcd1 5.98185824462336 0.795669744189514 0.744261110495016
Cldn10 5.93068538605471 0.817996039230638 0.725824710776182
Kcnj10 5.92824896741798 0.38072623528807 0.458807731675594
Tlr3 5.90539819766324 0.763456445004861 0.858371459801115
Car8 5.90203751400892 0.503084796692375 0.14790114510697
Adhfe1 5.89455340508097 0.71749151722088 0.712392385421288
Cth 5.86871953897232 0.810009735688428 0.815472595985684
Lhx2 5.85522845680255 0.602477103912919 0.610056775433524
Pdgfrb 5.8539831896108 0.786151858007853 0.636893657187606
S100b 5.81860308455579 0.142566198809165 0.124959396958816
Mfge8 5.80626319034889 0.707918869454505 0.776453128209076
Ptprz1 5.77168390658978 0.726772340626062 0.818840419617863
Eva1a 5.7478644547775 0.716548317288416 0.738089793192592
Igfbp2 5.65724672119341 0.70267067883186 0.408008926758902
Scara3 5.65600374860755 0.74134776291289 0.78826019010128
Il33 5.62717915119556 0.446485807033705 0.108539584370652
Pmp22 5.61115536322415 0.319648859664652 0.0997175273333405
Wwtr1 5.58587148496842 0.6444588314519 0.756883370360999
Selenop 5.58129497570045 0.173420297905967 -0.0299910695984123
Slc9a3r1 5.54476209195451 0.540655108549784 0.645781696983549
Slc1a2 5.54050338874212 0.881747007009046 0.874736804103411
Pbxip1 5.50818873295253 0.799234837492769 0.721219446308713
S1pr1 5.49817768867732 0.835805560085237 0.758084570794129
Cyp7b1 5.47390127180347 0.750079851864721 0.810209257261245
Scrg1 5.42828145221516 0.331405276309927 0.111733237102384
Slc14a1 5.42121903786759 0.871883801995901 0.814784058229655
Rlbp1 5.41364850975812 0.462479005187327 0.15172412401797
Psat1 5.41258025643148 0.241294076969953 0.0988967160612217
Ttpa 5.40591445254655 0.829383219686578 0.772369804703734
Mgst1 5.39538251036035 0.565675541992363 0.570170569396731
Reep3 5.39333495492017 0.210241775851939 0.158091132025556
Itgb5 5.37014217515368 0.549705429883301 0.734332201174804
Hes5 5.36312051392075 0.546896576518372 0.269068118860258
Smpdl3a 5.35682401960431 0.758636131049266 0.856410920592703
Gldc 5.35011759256389 0.79658897641809 0.734069209013029
Prodh 5.34118133861541 0.865157039787748 0.848381221215723
Cxcl14 5.32391717438389 0.401550412381133 0.182676171608654
Cyr61 5.30242171713242 0.822052953867438 0.646597658350378
Cyp4f14 5.29634821441289 0.882364856416588 0.85868424702626
Ctsc 5.28418774011117 0.477200675451789 0.529792225537126
Zfp36l2 5.28286598623118 0.494745897657346 -0.0438182143146671
Lrig1 5.2690130829571 0.777146849542644 0.830494258928301
Cyp2d22 5.26595845475831 0.886092242771357 0.859159500184344
Gabrg1 5.25429171185479 0.75748667248762 0.757034371575311
Aldh1a1 5.24333241447225 0.476113828624653 0.0767382696853988
Acss1 5.17468059009892 0.633384579750025 0.681042353164821
Pdk4 5.16098606135732 0.681241601005732 0.598105321891196
Lcat 5.15569920544467 0.860949453075129 0.8586288051589
Phkg1 5.15172326652945 0.867836769732349 0.813472871204969
Emp2 5.14144567537524 0.879357509017906 0.828290529868391
Ppp1r3c 5.1305091332382 0.701247945292246 0.735501062017654
Myo6 5.1096807168609 0.694378915157911 0.540338316099749
Cd38 5.10238742629173 0.882472601425447 0.780459374967831
Id3 5.10196623338213 0.477753407158087 0.181799658607114
Scd1 5.09915711580221 0.439978836001512 0.363425028609129
Ccdc80 5.07795034343424 0.82519389917233 0.844672086934089
Tmbim1 5.04947762176882 0.220716267507256 -0.0108646029168858
Fermt2 5.03248437391031 0.390116795857541 0.811227120619852
Id4 5.02869980116977 0.515078757651732 0.51011396077996
Itih5 5.02536653501963 0.688791423603145 0.761088167317219
Notch1 4.98526975874939 0.744583321747318 0.764811788641146
Oaf 4.9592395560518 0.773464751363947 0.798924010593506
Asrgl1 4.9413793927427 0.36938877196477 0.287757514664353
Zfp36l1 4.91393476933059 0.347762817643099 0.240028076920446
Gstm1 4.89783519015731 0.595052205775906 0.549499653273446
Slc1a4 4.88735589579561 0.6583013617005 0.724861120399362
Axl 4.88194277036503 0.878830242212045 0.806905573283577
Ssfa2 4.86578209495346 0.58919838583053 0.159445505663991
Htra1 4.85646844495384 0.506286606551908 0.6221943064331
Egfr 4.84188438117187 0.895310379803691 0.826384440304259
Slc38a3 4.83516096041765 0.894137547303207 0.862929803572819
Nhsl1 4.82778365031279 0.674154908935273 0.724383815448443
Ttyh1 4.82049258069405 0.596863189724697 0.680882169421705
Qk 4.81320657766336 0.117330902295465 -0.0705133172709727
Itga6 4.80353246324941 0.713030203270325 -0.12839271730186
Slc13a3 4.79504510443631 0.498641816664704 -0.193296634448231
Sept8 4.78754038065643 0.490817129049687 0.25469801136639
Gpr37 4.7859170561421 0.257692368235185 0.340074477451517
Abhd3 4.78094955220624 0.550044559926531 0.814921285035687
Papss2 4.77085303080775 0.758895989203177 0.734481894347144
Btbd17 4.7316113748912 0.871258089958049 0.848505534586669
Gpld1 4.70848006184728 0.79878557052461 0.808615650369874
Fads2 4.69534576495463 0.843029227462461 0.846335873009285
Adgrg1 4.69273104040267 0.691314809433002 0.382063240950214
Cpq 4.68392484553867 0.679935888819543 0.802976538303522
Timp3 4.67328466480381 0.67398887686097 0.333223004183796
Hapln1 4.66980979900673 0.778631221673745 0.758786598523242
Antxr1 4.66675254009295 0.632107953010632 0.819471457279681
Itpr2 4.66002732540658 0.524281732160103 0.125989773983375
Cd9 4.65830738063238 0.178682208119117 0.16487589387695
Msmo1 4.65258106362672 0.537758930274962 0.409538333554596
Amot 4.64321284719204 0.810733788201537 0.891958421261625
Hsd11b1 4.63729125539204 0.862263086932816 0.869453092042612
Fgf1 4.63243621862804 0.532085056729276 0.627883892567872
Pttg1ip 4.6266677768554 0.284875473242961 0.0558812596933961
Nat8f4 4.61364060815996 0.772987935322437 0.7743439980923
Ntrk2 4.60057764060052 0.687314656214349 0.728654270938923
Stxbp3 4.59851162903448 0.192236195685958 -0.063703697063534
Mmd2 4.58754911539608 0.319559689321991 0.523779668369458
Soat1 4.55109591607984 0.620809386573231 0.306291326413034
Galnt4 4.54296429967267 0.645423535046417 -0.0862625467877269
Efhd1 4.53118984670111 0.261657811025566 0.388459360248184
Tgfb2 4.52046339976012 0.738371118367043 0.720243469549168
Notch2 4.51236628017396 0.57056920663821 -0.0435635125582493
Cbs 4.50367123747651 0.882171248337917 0.872131668726798
Abca1 4.50029042117148 0.662973729191081 0.131832799862662
Ptch1 4.49302530033977 0.626122757750436 0.758969615693986
Car2 4.4725946724627 0.255793294309331 0.0011712971800959
Tmem100 4.46720658910326 0.415040703659429 0.0977067168494742
Prom1 4.46387988773155 0.424651089157288 0.27979622418856
Fjx1 4.45272081440327 0.747060253984421 0.851117113088873
Prdx6 4.44456084062328 0.602058059412217 0.656137061832776
Lmcd1 4.44174643330222 0.67757905347833 0.549617195775667
Kif1c 4.42360777216961 0.574080730289562 0.589237223777541
Pdlim5 4.42169443056114 0.601677584052366 0.688432379194045
Wnt7a 4.39796568155856 0.687001720772404 0.632285444728108
Col4a5 4.3804309386837 0.904340220216143 0.871915378731249
Gna13 4.37659496498174 0.546914635900269 0.366104904727677
Elovl5 4.37624063884599 0.58343160398514 0.567131741370515
Entpd2 4.37417271388544 0.854170412968128 0.866144031723125
Slc4a4 4.36376033555887 0.723653423538284 0.754494059692276
Nrarp 4.3506090236006 0.671487291260529 0.482462120109468
Rapgef3 4.34681528569028 0.416111098467811 0.334656524905923
Plp1 4.34419561486242 0.0939014476791952 -0.1291563043897
Fmo1 4.33200447182272 0.69748043260298 0.761278171581336
Pdlim4 4.3261949884388 0.546343766448018 -0.107626616301089
Stk17b 4.32546642373222 0.597095188483807 -0.0324488707098534
Gpx8 4.30453225730535 0.539560538814839 0.406774942759366
Gdf10 4.30386914707972 0.793135983690588 0.768042931900621
Atp1b2 4.30176729725846 0.635010130984264 0.7656635668771
Pdgfc 4.29469313111646 0.341188417492656 0.299537482334282
Pnp|Pnp2 4.29289042999999 0.455936707277853 0.716726873651538
Rftn2 4.28940494632527 0.648421605413413 0.580449122026446
Scd2 4.28862766825484 0.500296742327187 0.192917895557564
Plekhb1 4.27426149272084 0.19049876468731 0.542035858310577
Sparc 4.25149501847355 0.415527536138364 0.166158493939533
Nfe2l2 4.24424902693903 0.38253135048203 0.225358170373499
Dtna 4.23963011172631 0.729806090613362 0.797716075809961
Gstk1 4.2295303979487 0.399145249180285 0.615561965897978
Lamp2 4.22817357984149 0.282202924830682 0.127384404431192
Tmem51 4.22327726602535 0.782723710937575 0.657131822864043
Mical1 4.2122633274253 0.520601412135942 0.015332084133546
Trps1 4.20768592082603 0.656068035860927 0.731756000175544
Ndrg2 4.16979782990606 0.594012666527951 0.507898133513764
Cyp4v3 4.13619451039043 0.700950491630741 0.610527089597412
Tnfaip8 4.11083746934319 0.412441034474444 -0.0685184420173606
Fam181b 4.10929874649718 0.623474668581468 0.512384561825193
Zfp521 4.10915678883542 0.380930472955886 0.265860020800069
Smox 4.09650127978252 0.329461853609216 0.497026410068514
Selenbp1|Selenbp2 4.08634707477079 0.588828289885494 0.762541027264281
Nde1 4.08585559715969 0.290174659340529 0.0725989889595206
Heph 4.07250177949666 0.904038031668452 0.864165013509311
Fkbp10 4.05978683430359 0.891165112482388 0.899460547772398
Fxyd1 4.05676354703185 0.747058921521665 0.660393183845603
Ndp 4.05616253053534 0.694280294822574 0.631657444709025
Prkd1 4.05375893982429 0.670266112813869 0.678488085136365
Dock1 4.05337725842812 0.433094486645537 0.699517549977258
Gli2 4.04999625633972 0.83569878429674 0.72795955169067
Klf4 4.04756604675284 0.343840014624421 0.0719685530119964
Myo10 4.01662446539782 0.761285254137472 0.648946417759912
Fgfrl1 4.01229196326132 0.672300047865398 0.592215900748409
Lpp 4.00426675463052 0.831053089440283 0.688921781759529
Phka1 4.00364543673781 0.764055058311639 0.875052914472279
Tjp2 4.00305549224108 0.365038357455785 0.297222025537208
Aldh6a1 3.99943001839337 0.530237920103915 0.766679105945631
Pnpla7 3.99464905707115 0.697959925391472 0.454028729854378
Clu 3.9809046069692 0.775472111435955 0.779868403562126
Add3 3.96985605871858 0.663408905379463 0.705446716413169
Sdc4 3.96925884411361 0.781686721440332 0.757350529451156
Slc12a4 3.96790161139784 0.716155950048196 0.703454226373437
Sat1 3.9625923170867 0.533279896461624 0.00482646491164861
Ptn 3.95881048545347 0.434750320771614 0.351797663216632
Lgi4 3.95458394639584 0.894160175085018 0.841551906223464
Slc41a1 3.94282155176788 0.768887333083803 0.817627260216051
Igfbp5 3.94120667488525 0.581346879562428 0.674560425014649
Smpd2 3.9344170090483 0.690260200076353 0.795710071452218
Gas1 3.92989622570322 0.588139202024263 0.433439958017736
Ptpn13 3.92083026213485 0.590629337329268 0.427017109987406
Zfyve21 3.92051498937759 0.319787707088505 0.357722147528674
Crot 3.89652921153713 0.591413054319887 0.598034748457258
Acot1 3.89225470011922 0.252087025700694 -0.061021936594642
Ncan 3.89115594766919 0.603803980522435 0.692532136782164
Pdzph1 3.88482220847458 0.776517998976249 0.682707232270952
Glud1 3.88396443610148 0.852192465006501 0.851352797570304
Acsl6 3.87014152593806 0.588910352565028 0.82995352342455
Il18 3.86729694049158 0.321879995274651 0.646414306435096
Oplah 3.8607877845846 0.805037702936379 0.854521077482375
Cyp2j6 3.85968226513391 0.375274307897161 0.221059383223496
Mt2 3.85881760180689 0.497725277205073 0.308103218933042
Tspan7 3.85675513105536 0.658764180219847 0.209190633577736
Cmtm3 3.84838723971086 0.497611453673485 0.351183426865033
Txnip 3.84836304427881 0.537033724446158 0.160431284036039
Trib2 3.84029851788665 0.326240953212164 0.0666678074662915
Aox1 3.83746472523467 0.849129119360084 0.594015358740956
Pnp 3.83736976527317 0.492641113874841 0.710310418535471
Sox9 3.8368851407794 0.870665546568142 0.81586920867872
Mmp14 3.8350171149684 0.738925178879803 0.650674483266838
Lrp4 3.83327916535478 0.743396807072511 0.804586806816943
Ednrb 3.83010447682734 0.730497626560279 0.520275299017579
Jam2 3.82142155895879 0.51267593484712 0.57417974918007
Kctd5 3.81409882072898 0.504586035206703 0.539004667372079
Eps8 3.79886919719873 0.407699343419123 0.274613735734297
Ppic 3.79834398288639 0.74293987807548 0.171371264468284
Acaa2 3.79094281171525 0.737474754705675 0.827983316342964
Appl2 3.78529345531102 0.780204871862026 0.872008996202771
Fgfr2 3.78367841844526 0.476557526747567 0.223740682976029
Smo 3.78178437363092 0.599627610940391 0.413257042442724
Kcnn2 3.76830187112055 0.543950541520539 0.0867772902477134
Celsr1 3.76282578671914 0.896271733927531 0.788799443995375
Pygb 3.76240430042342 0.789523476300437 0.869417741520009
Adam17 3.74845962843733 0.402713636315724 0.393438399123837
Lpcat3 3.74430018071965 0.566985107414406 0.368487033446007
Sorcs2 3.74338962584362 0.687825899897873 0.686569156062721
Tmem47 3.73559208326045 0.612417925212267 0.733873812325582
Vegfa 3.73091458039873 0.771582650904348 0.607079000034606
Srebf1 3.71582135546417 0.788809105859129 0.838110186695692
Rhbdf1 3.71052030293309 0.7408812134984 0.744269208313966
Vcl 3.68761096559249 0.655195051514669 0.834585429554095
Klf15 3.68456357453117 0.608947639779755 0.617413540250173
Pygm 3.67245326196847 0.784731946809176 0.592380656656871
Glul 3.66610419191006 0.426017040277558 0.48517509232173
Aass 3.64861691982828 0.892161510378879 0.804387807125301
Adamts1 3.64380272606307 0.548766183697341 0.756151529528657
Prelp 3.63847057706864 0.735137212331913 -0.0474584875481167
Sash1 3.63660628202177 0.571379384469518 0.787113228992318
Hacd2 3.6293879615062 0.642676622228001 0.733421499657462
Agt 3.62935463477235 0.829404066816584 0.690812619888731
Slc16a1 3.62654014056013 0.439982061979667 0.257896081475917
Igdcc4 3.62139613209186 0.690711814020298 0.742881987111353
Smim3 3.62103414623182 0.499585841586152 -0.139425537719329
Mdk 3.61361363485426 0.560514869069391 0.286298450696837
Naaa 3.60189260138549 0.779128858945846 0.692796287597442
Nkain4 3.59661693808708 0.707220541700209 0.57779170699844
Retsat 3.57995661191068 0.72327931381517 0.735759756138319
Sox21 3.57925442416883 0.684187897765777 0.428857404995959
Neat1 3.57623216139547 0.593814390721816 0.0355468293990659
Itga7 3.57450624102505 0.751046332263743 0.548697910107461
S100a16 3.5736132737403 0.294238806145476 0.146090766335559
Cebpd 3.57054273558872 0.298415674944754 0.0518791685532409
Serhl 3.57025740854646 0.699268747479409 0.748078323088421
Asph 3.5695286180926 0.573739856629414 0.204044268100301
Cnn3 3.5643902604445 0.273805233813892 0.409700713238245
Gprc5b 3.55472368998724 0.419139172026776 0.620257056505149
S100a1 3.54735612120244 0.217944696346677 0.0430599170682172
Sema4a 3.5459511425712 0.585434025176905 0.0266948293765165
Nat8f1 3.54291511904682 0.720876079798925 0.668275310030125
Dennd4c 3.53785344908331 0.587803212190262 0.51063246644156
Tpp1 3.52853025599919 0.562125197638796 -0.0828923534634569
2810459M11Rik 3.52755576638277 0.593211791553287 0.318675143349665
Cspg5 3.5268772505857 0.652205472888644 0.593614008319116
Metrn 3.51166220941232 0.593964397801884 0.304457197700496
Bhlhe40 3.50782313104142 0.461751114738583 -0.0723442379816324
Idi1 3.48727341470059 0.140563591516946 0.00987942994435621
Ghr 3.48408967764451 0.685863216529343 0.642225426320227
Pax6 3.47288357759601 0.767645079204222 0.744010544387134
Ephx1 3.46887460574128 0.559593626361622 0.600693282183344
Cd44 3.46227443912841 0.802445470911079 0.67968811234978
Ppara 3.4618504595901 0.843717533247862 0.79916449531982
Tm7sf3 3.45501876246191 0.215953982855986 0.044084513164184
Cdc42ep4 3.45489855653141 0.588155311369221 0.606510599114349
Dag1 3.44945132791361 0.754384735282956 0.689531785775744
Tulp3 3.44897549098689 0.689682671836977 0.701142632440748
Cyp51 3.44554792891855 0.515041163783602 0.296820502928389
Rdh5 3.43951870506855 0.823525436097612 0.737280952718919
Scg3 3.43249406018291 0.620571258718615 0.84043009825388
1190005I06Rik|Gm27021 3.41669329556341 0.447851269887955 0.193757943865992
Derl2 3.41530763717216 0.179273830417387 0.155970892460748
Hadh 3.40698972651247 0.234307380221752 0.0906209328632393
Lap3 3.4006518586496 0.34208220150335 0.425547228330468
Ephx2 3.39791807881201 0.75154275746366 0.770582853217215
Lxn 3.39748651224839 0.508319056945075 0.5819732157194
Mid1ip1 3.39442203706007 0.354848014588657 0.492116023463846
Dclk1 3.39032411018066 0.475882407112371 0.553480721742312
P4ha1 3.38541138286559 0.448311933763816 0.0153142004242758
Suclg2 3.38411471162187 0.58895192051881 0.160146644714179
Selenbp1|Selenbp2 3.38055893187058 0.588828289885494 0.762541027264281
Ak4 3.3795319190609 0.421053369183283 0.312312577644166
Chst2 3.37867620739462 0.638886249418945 0.604751675516334
Elovl1 3.37618222471971 0.129299647911537 0.483126070514329
Cbr3 3.37388672719753 0.423583521037204 0.284774660080897
Carmil1 3.36950476952979 0.64690108025971 0.508927099122729
Rab31 3.36458278722967 0.149943776161703 0.236261379575026
Rgs5 3.36262267739786 0.553569414217825 0.147053751097055
Fcgrt 3.35687354529427 0.603799650836202 -0.0875450334054097
Hnrnpa2b1 3.34587257277405 0.62012575125515 0.0245561234797803
Tenm3 3.33974480009185 0.708727705265355 0.769669609830475
Dhcr7 3.33350299887891 0.467836715022575 0.204374559494887
Gfap 3.25743439031336 0.704323575489085 0.401538564726817
Tnc 3.22022050822032 0.776410459441651 0.443327632380175
Lamb2 3.19936526992413 0.781300227852628 0.771344664729871
Prrx1 3.18958745401623 0.480729666094374 -0.128421303379181
Fgd6 3.18517040144591 0.835675995502892 0.771131705161557
Mdfic 3.14970363705893 0.441943584629996 -0.150090868982357
Tor3a 3.13350187912222 0.696825296775429 -0.189135329545833
Agl 3.10695794913719 0.651695035476109 0.561137590583546
Tfcp2l1 3.01465271024652 0.80747737455678 0.647125827505079
Elavl1 2.97600025591806 0.432479537425765 -0.190590295852722
Fzd4 2.93706871582051 0.780700606415908 0.546550058082081
Ginm1 2.87752880860618 0.488411818806589 0.557921794398666
Ddhd1 2.79554581340857 0.645727483169628 0.426942362138728
Rorb 2.7800873934366 0.771615987758145 0.697915167583748
Gdpd2 2.77224225865434 0.798195362210388 0.655349626247464
Clcn2 2.74154175203159 0.589244946648994 0.462834049063183
Rnft1 2.6873290681359 0.567899316743665 0.586394659404335
Inhbb 2.68193651906103 0.467631509172572 0.321901698292856
A2m 2.65064910127601 0.833938596163799 0.634237605016387
Vav3 2.63319170383262 0.725758327647835 0.602496234758569
Arhgap18 2.62270720918159 0.660778562441817 -0.161090717500903
Gabra2 2.55310792326089 0.565159365987637 0.121636141404163
Lppos 2.42730508946695 0.703364544969449 0.580593616058742
Pou3f4 2.41444651535744 0.782610224954451 0.624734432779107
Itsn1 2.3695876877969 0.472098050264824 0.342515962219699
Prkcdbp 2.36790776075579 0.296869240047797 -0.149700097834401
Trim37 2.33928084182507 0.34537548563153 0.289627355598551
Spag1 2.25544156158986 0.735679932262244 0.739170977991242
Aldh1a7 2.25297875014072 0.470693366681403 -0.202290277901214
Ikbip 2.22949583751063 0.443702649615939 0.427859763115767
Metrnl 2.08631193753869 0.598098018511452 0.560144681713536
