# Supplementary material for: Cross-Laboratory Analysis of Brain Cell Type Transcriptomes with Applications to Interpretation of Bulk Tissue Data
Source: eNeuro. 2017 Nov 30;4(6):ENEURO.0212-17.2017. doi: 10.1523/ENEURO.0212-17.2017 (PMC5707795; doi:10.1523/ENEURO.0212-17.2017)
Supplement: Extended Data 1 [file enu006172455so3.zip › markerGeneProfile-master/tests/testthat/Cortex_PyramidalDeep/GabaPV]

Tac1 5.98297617168554 0.62974825340588 0.692321901598818
Pvalb 5.81686601448921 0.793685889490636 0.839584353928898
Slc32a1 5.21496107200572 0.395743133088533 0.251269094239033
Col19a1 5.13678855913576 0.479036085333624 0.202486171773728
Lpl 4.96189537288968 0.712317322049668 0.729244178529386
Meg3 4.87735505429404 0.293921248030064 -0.114175417877674
Lhx6 4.67616048216404 0.658407299030911 0.0960352067556162
Cacna2d2 4.63215980833793 0.605201387120263 0.647583343313184
Rbp4 4.57646915630224 0.648959929850798 0.418817165910828
Cntnap2 4.55954438038637 0.339806398982614 0.235125881480293
Arx 4.53834389459377 0.302806092370944 0.278232983821933
Cox6a2 4.4828708799028 0.847565873224025 0.887299864954018
Kcnc1 4.39194198476877 0.395379908139199 0.0392135719835278
Grik1 4.20961514958497 0.333576267132023 -0.138382231477089
Snhg11 4.14311373903042 0.286817025911697 0.159503355128951
Myo5b 3.99811350093657 0.481479615258298 -0.0247715885797424
Cntnap4 3.9922967099751 0.522570910764046 0.408442330208582
Gabrd 3.97950893738892 0.638524456432836 0.765731989328442
St8sia4 3.82374792244128 0.474240017988524 0.39200389310437
Kcnh2 3.79715113224676 0.576449396166324 0.428968390643825
Ank1 3.75779098691116 0.596983842196639 0.380837993613577
Mme 3.69488801338915 0.828228168089136 0.704907194554784
Crtac1 3.59456868193312 0.414810554809905 0.015951800917312
Kcnmb2 3.58667611229436 0.586445727504241 0.519200394144877
Parm1 3.57529350009478 0.342243322387445 0.0907674133459631
Npy 3.50960334812256 0.258582248806008 0.2932357035054
Gpr83 3.47883075191047 0.670610461075739 0.412306980547496
Amn 3.47234614676039 0.547124315468656 -0.115498099632301
Moxd1 3.45880061487827 0.608261738485038 0.283656083018769
Npnt 3.42714369129934 0.472269523112824 -0.12868829814221
Akr1c18 3.41689450401715 0.807084748004887 0.788836356798339
Acan 3.38768807454963 0.851462057550515 0.738372108044782
Pip5kl1 3.38412588088724 0.820272367957545 0.756176879752233
Slit2 3.38306412662532 0.687399292370158 0.795047717305058
Nefh 3.38244487614446 0.630280606937543 0.714510606720019
Rerg 2.91944731170339 0.617279961150963 0.47889802598316
Cenpa 2.85899275170011 0.500843657903325 0.289154844155123
Cacna1a 2.82705298552427 0.64439252298143 0.627074682043555
Cps1 2.57921839506323 0.61209296505774 0.421630577977306
Adamts15 2.5197211825066 0.729064792463138 0.711898572240933
St8sia2 2.28965033248236 0.614108142923582 0.54249261611251
Ung 2.26047407454968 0.26843394401409 -0.0355874233583891
