# Supplementary material for: Cross-Laboratory Analysis of Brain Cell Type Transcriptomes with Applications to Interpretation of Bulk Tissue Data
Source: eNeuro. 2017 Nov 30;4(6):ENEURO.0212-17.2017. doi: 10.1523/ENEURO.0212-17.2017 (PMC5707795; doi:10.1523/ENEURO.0212-17.2017)
Supplement: Extended Data 1 [file enu006172455so3.zip › markerGeneProfile-master/tests/testthat/Cortex_PyramidalDeep/GabaRelnCalb]

Col19a1 6.29604414604191 0.19926686613856 0.138288959785994
Sst 6.25393740590706 0.429347349489916 0.488482129529501
Npy 6.17652174972043 0.284390778606791 0.0739326762818236
Reln 5.95385161172964 0.424486148564967 0.329032742961776
AF357355 5.5576628299673 0.214094054364355 -0.0342188368263775
Meg3 5.52684422609809 -0.00245885054689885 0.557339941079403
Moxd1 5.2191337530303 0.493350498612594 0.283656083018769
Calb1 5.07051221678458 0.280097090886294 0.289393598356312
Lgals1 4.98507323406923 0.343193935952899 0.542805917613285
Calb2 4.98450498271769 0.727284428677081 0.559271878357922
Arx 4.94342879342769 0.0065278012016701 0.278232983821933
Lhx6 4.87446195124667 0.249009391769276 0.0960352067556162
Slc32a1 4.72764774284688 -0.031529714927942 0.25069076149053
Cacna2d3 4.56504712938257 0.442617243127921 0.731444437033294
Man1a 4.42172068120505 0.443631440585119 0.248461909596317
Snhg11 4.39684008748013 -0.0794186011313074 0.118466047013114
Igf1 4.16841498953785 0.426171785655524 0.402768976548089
Grik1 4.15829340858276 -0.00789467819976601 -0.138382231477089
Trpc6 4.12062806771773 0.908885975415952 0.802308266243087
Gria1 4.09000754386509 0.0816520158432298 0.0398145290395827
Gad2 4.00858169132468 0.28809411138977 0.252380589516089
Cntnap2 3.92719208470591 -0.0777121237082717 0.525902822415293
Timp3 3.83299626805158 0.338157933801159 0.333223004183796
Cdh13 3.82386565466418 0.390456155176957 0.385925171020719
Pde1a 3.81336503008633 0.356852452552533 -0.120538814096885
Dlx1 3.72302317619985 0.201975486273932 -0.0514268037646551
Dgkg 3.65042926805419 0.446314200791006 0.732557333564946
Sox6 3.62793119328715 -0.0667163861130182 0.0491693500507052
Rab3b 3.62331383227305 0.254211948949995 0.245100581372361
Kcnc1 3.61314427016686 0.0327643495217795 0.0392135719835278
Clmp 3.6021837870301 0.0663232617976559 -0.0985189255897388
Rpp25 3.49258396084023 0.181966033429482 0.333482712688552
Cacna2d2 3.47519114793317 0.0649130073638504 0.647583343313184
Golm1 3.44816620253319 0.337385247485255 0.173799243494537
Peg3 3.43561821475574 0.205606684892795 0.0461517149114426
Cacng5 3.43241259067571 0.523472818054314 0.587148643850115
Pitpnc1 3.40796527790349 0.278908141086869 0.672635497757987
Nppc 3.38045134207025 0.847512798067649 0.879938913585563
Cdh4 3.36683955254741 0.65242397358025 0.571710620488266
Fndc1 3.36573428307907 0.554338212512634 0.295123911145569
Synpr 3.36448227250565 0.321507031928842 0.473402724559824
Utrn 3.35473889141496 0.460309057140072 0.69136244622597
Mafb 3.33302064204919 0.445734805796591 0.614060178847301
Cdh8 3.32455219048526 0.531358427884293 0.536793285550481
Slc27a2 3.27032736874811 0.342552474954098 0.0582024187854058
Nnmt 3.1933655499126 0.586518296492754 0.301416413116082
Pcdh18 2.95847917914763 0.702184589438598 0.575659189002927
Dlx5 2.94049924923112 0.211395200422389 0.0440085107169598
Pcsk5 2.71888501321725 0.719770204782352 0.219314950805187
Ush2a 2.31815961936987 0.307078347740424 0.590357904255794
Klra3|Klra9 2.30459773819584 0.261362747282011 0.12676365246254
Lhx3 2.29462418318928 0.562982603983083 0.688112679337427
