# Supplementary material for: Cross-Laboratory Analysis of Brain Cell Type Transcriptomes with Applications to Interpretation of Bulk Tissue Data
Source: eNeuro. 2017 Nov 30;4(6):ENEURO.0212-17.2017. doi: 10.1523/ENEURO.0212-17.2017 (PMC5707795; doi:10.1523/ENEURO.0212-17.2017)
Supplement: Extended Data 1 [file enu006172455so3.zip › markerGeneProfile-master/tests/testthat/Cortex_PyramidalDeep/GabaVIPReln]

Vip 6.95796746500442 0.748949060393563 0.588847914839235
Npy 5.95414725528643 0.37583737022887 0.0739326762818236
Cxcl14 5.69738080224813 0.312553806103269 0.182676171608654
Reln 5.66050657002987 0.523681993239141 0.329032742961776
Lamp5 5.55417179099337 0.429525849853653 0.287094490960624
Tac2 5.45144002416641 0.842154079834478 0.708719148652247
Col19a1 5.26474425537483 0.202114624720662 0.138288959785994
Pnoc 5.00783385099472 0.637680792210077 0.623501039586229
AF357355 4.99518506592695 0.246453248243176 -0.0342188368263775
Meg3 4.96383425612881 0.0328619840205144 -0.114175417877674
Kit 4.8714187234076 0.783789277361279 0.765898005006999
Igf1 4.82622533859099 0.620503475476624 0.402768976548089
Cadps2 4.7879975218836 0.424881192600567 0.610753835814461
Cntnap2 4.69983481135622 0.0738912263661723 0.235125881480293
Gad2 4.68379551277157 0.507211454682505 0.44196601950802
Snhg11 4.66601872380712 0.0754232596512657 0.239965431288886
Slc32a1 4.66202640332589 0.0821584421743818 0.25069076149053
Htr3a 4.62890649684373 0.849117798044708 0.844473886080123
Dlx1as 4.49980023280888 0.314940244688122 0.186628113993452
Cck 4.49516382931521 0.332563714289856 0.374336955698522
Sncg 4.38675614060412 0.85230665698359 0.560343408734646
Sln 4.38100626533362 0.887369419091021 0.75829296524436
Parm1 4.33149131718282 0.241777858321426 0.0907674133459631
Kcnc1 4.23765558443871 0.202349255835316 0.0873252170335873
Wnt5a 4.09988627203403 0.75481843700602 0.769298482690248
Rgs10 4.08049956981827 0.621620350524751 0.810051107602171
Grik1 4.04161690499586 0.0807215130283189 -0.0804454356263293
Nov 3.99851300284082 0.339686718664524 -0.124840908964785
Arx 3.91504079648954 -0.0269112658685032 0.442354470007854
Tenm1 3.89108619417716 0.295590173957823 0.0348109276302743
Nectin3 3.88676823504107 0.608628725408071 0.658289641656616
Cplx3 3.84548986711618 0.795851641930611 0.799671241171453
Sst 3.80679767578602 0.161717511377075 -0.0519100498807884
Col14a1 3.70512392125651 0.817856934489189 0.720220705549064
Sorcs3 3.70045218323149 0.840191928815011 0.86163185560472
Calb1 3.69469098418283 0.162786254750593 0.0144901919532787
Cds2 3.69056574559715 -0.0230068126661188 0.0987322807468463
Cnr1 3.60401809395805 0.8281893899777 0.718813408373931
Arl4c 3.54398512207313 0.308729207719099 0.764935672918409
Dlx1 3.48934142081201 0.266693430569019 -0.0514268037646551
Grip1 3.4644713836446 0.226100557008439 0.179959646122413
Kcnn2 3.46123372360635 0.391276546476707 0.0867772902477134
Clmp 3.45865484897647 0.158004491776255 -0.0985189255897388
Crtac1 3.45052152586294 0.124001054344984 0.015951800917312
Socs5 3.42300258347075 0.279057772541091 0.572740741965333
Magi1 3.40786783630825 0.223668035282396 -0.0578068569932637
Kctd12 3.3705571604094 0.514155500552988 0.34676248740448
Pcdh20 3.3454012516135 0.470347023365316 0.398707030868984
Peg3 3.32590343849749 0.302955418978086 0.0461517149114426
Plod2 2.78005401407769 0.249020664399732 0.204475636600295
Alk 2.75870715217319 0.237971217433201 -0.104149324029366
Qpct 2.74321098518528 0.252847495523663 -0.0333683771056082
Dlx2 2.64441534101245 0.503469041268894 0.452599460393567
Tnnt1 2.51200118311971 0.655227733640172 0.411730333876271
Abca8a 2.21799930476683 0.352328061242025 0.122228752608885
