# Supplementary material for: Cross-Laboratory Analysis of Brain Cell Type Transcriptomes with Applications to Interpretation of Bulk Tissue Data
Source: eNeuro. 2017 Nov 30;4(6):ENEURO.0212-17.2017. doi: 10.1523/ENEURO.0212-17.2017 (PMC5707795; doi:10.1523/ENEURO.0212-17.2017)
Supplement: Extended Data 1 [file enu006172455so3.zip › markerGeneProfile-master/tests/testthat/Cortex_PyramidalDeep/Microglia]

C1qb 9.49851009617459 0.89857814232114 0.826100809455668
Ttr 9.12096266387277 0.588862955579893 0.316585366486108
Laptm5 8.82051862697451 0.802914361655932 0.791381444913591
Ccl3 8.65000313337999 0.929837796932842 0.874965583428724
Xist 8.60763078131437 0.51503143036324 0.043416087245151
Ctss 8.39763034187434 0.75764752049262 0.783790355135232
Itgb5 8.33657458923887 0.561859530441591 0.83172489091188
S100a8 8.33412496770159 0.973525370562792 0.944101939783756
Gpr34 8.22408084666317 0.967047005800706 0.94898039756534
Ptprc 8.1275699823375 0.954593738520928 0.927593156827561
Ctsc 8.0420567602721 0.527881508506845 0.741998073095641
C1qc 7.95130104635308 0.913581876438021 0.855340219989704
Vsir 7.94795159874036 0.773918509739649 0.817506829988976
Atf3 7.87795660963749 0.837001920203574 0.830764007673631
Fcgr3 7.84138266035462 0.929127755945768 0.920256426963961
Fcgr1 7.83849578047927 0.940016103593108 0.879315103712133
Fermt3 7.62045214181901 0.88421764737206 0.897026946144149
Lyz1 7.5975536915142 0.831199182816275 0.879329096242757
Lcp1 7.56650087140506 0.826322489203932 0.822778027882635
Lcn2 7.53447326645456 0.956668709813579 0.907870360042973
P2ry12 7.48210829564864 0.910544055072 0.86236366443333
Ly86 7.47611392552258 0.91764217341039 0.907458534390297
Socs3 7.46094337162634 0.663494530627872 0.807427989730807
C1qa 7.4477585639854 0.905757554967602 0.851564118343956
Fcrls 7.42236650242215 0.925645750887605 0.901294879187313
Cd53 7.42176487108433 0.951696685530881 0.927557102487486
Cfh 7.36577438268809 0.912180743848824 0.926505529870119
Tmem119 7.35545073646976 0.922574266282301 0.914693160934049
Ccr5 7.35187782995949 0.966980671798413 0.963737816425011
Hba-a1|Hba-a2 7.34385709572916 0.824247099105344 0.79997090141383
S100a9 7.30529778359025 0.94522986801455 0.937111594594621
Rnase4 7.2652429886255 0.880047523663747 0.893021472431678
Anxa3 7.2636023197588 0.78266656637686 0.918522151461646
Ptpn6 7.22365463863846 0.957520659147162 0.96291273197749
Ctsh 7.20824091695268 0.889896716700641 0.921913629698908
P2ry6 7.19532499623968 0.962777622674604 0.958511022840041
Nfkbiz 7.19357143365011 0.699762964775541 0.84343986747029
Hpgd 7.1869016454543 0.837724985650865 0.902267801883563
Srgn 7.18325725040638 0.816822461005731 0.877964467546199
Cx3cr1 7.17309259253994 0.923881150246483 0.87514207145877
Klf2 7.16732024153987 0.823857412785695 0.769704468031332
Mertk 7.11188802455757 0.509227991937902 0.023616097947432
Evi2a 7.09699668678056 0.385970904303442 0.122083941499024
Tgfbr1 7.09342888688605 0.779647582806397 0.896047347290099
Bcl2a1a|Bcl2a1b|Bcl2a1d 7.08796596861655 0.936560532373839 0.929832928960105
Icam1 7.078266873408 0.929003395667201 0.889225151475047
Il6ra 7.04873693361488 0.963344612435875 0.961181322978863
Fcgr2b 7.04843222371569 0.927495004398705 0.919765492348864
Olfml3 7.04452798820749 0.922313694422753 0.955987681329844
Il10ra 7.03838798693531 0.961203756627392 0.96316785965598
Chil3 7.02657842336163 0.94517685644816 0.908177899762535
Itgb2 7.02535806416465 0.949633739318854 0.940209250733343
Mpeg1 6.99336156196104 0.89849931912979 0.883361856541138
Ms4a6d 6.94123464750514 0.965793096589229 0.965321514023132
Tyrobp 6.92477361972039 0.918452247118651 0.892391677983416
Irf8 6.91291600792852 0.941230059745694 0.931962833737715
Naip5 6.83633650005987 0.941226077222588 0.941268793873195
Cd68 6.83221812591382 0.893211853817185 0.845825120262281
Rgs1 6.78840535018 0.944630931609903 0.913704339101885
Cd86 6.77461236813622 0.960413733569577 0.955705564975573
Ccl9 6.72813343940999 0.950353443130053 0.928426291895579
Adgre1 6.72140088614629 0.906230098387214 0.90924329915282
Ptgs1 6.71759693469708 0.58561190613607 0.5355030866188
Cxcl2 6.70422888576099 0.943042282669422 0.887336454289424
Pld4 6.68143665393555 0.939369275472528 0.946623615028717
Camp 6.66580205554517 0.951882944757059 0.871341876419258
Syngr2 6.62324654546338 0.468219079128044 0.678299428842201
Klf4 6.61317313257941 0.488689820654266 0.629645760718684
Hck 6.5751090257509 0.929363988899193 0.928849732695995
Plek 6.57227088323947 0.898756871274615 0.914335684288107
Txnip 6.53160522011562 0.658464555972574 0.534275457018026
Vav1 6.52367465516902 0.9703358549044 0.964785272575621
Ngp 6.51592331738796 0.897254522161093 0.915650855184174
Havcr2 6.50347029270888 0.968738256688762 0.958210014306567
Aif1 6.49136547621278 0.913907700456046 0.907112758423911
Cd14 6.49064227986192 0.895838346560285 0.895169706719293
Fcer1g 6.48250061223206 0.916447934375809 0.927655870130034
Zfp36l1 6.43603900065782 0.3018302472847 0.319838572169749
Zfhx3 6.39715183390404 0.855536301548012 0.864481035696597
Pros1 6.38298332289397 0.799413497530438 0.914430728907859
Cyba 6.38124339349173 0.838297450989299 0.836618912110019
Selplg 6.37003738079046 0.895739565758955 0.916297976204716
Ms4a6b 6.35789346512976 0.959700871252321 0.950145290506677
Slc15a3 6.33255777292045 0.956891758357462 0.934309287413246
Pmp22 6.30445763948961 0.213997509191506 0.0997175273333405
Fli1 6.29299882214185 0.924890478662244 0.942384344031023
Cd83 6.28138755095431 0.833872949351816 0.897076184323532
Il1a 6.27338160784845 0.945771779333273 0.922041603079999
Naip2 6.25839553191533 0.957690720350746 0.957720666882799
Tlr2 6.24895341099981 0.946752283389248 0.948771547638998
Csf1r 6.22196767899373 0.803790782740122 0.660138098370364
Nrros 6.19212580907426 0.828041559414084 0.791824786290472
Tlr7 6.17314238676957 0.938239198967387 0.949242237906693
Tgfbr2 6.16625414652413 0.769639958804839 0.809680709353442
Pycard 6.16230045722508 0.866743972941468 0.909516575575799
Ggta1 6.12786224393747 0.837252304881961 0.741996856720129
Fosb 6.12653710406062 0.713486666368401 0.716156298176386
Gusb 6.11961463833535 0.610139388228484 0.783418768187215
Zfp36 6.10856724393316 0.81067798248207 0.794312073401642
Ccl12 6.09969537597849 0.96338930313941 0.959443366840621
Blnk 6.0594651112077 0.858246714297865 0.836017669369627
Gpr84 6.04902338025846 0.909873337486725 0.923361649225357
Ccl4 6.03973212441608 0.868598667900854 0.923551549130329
Edem1 6.02887884502329 0.762913760414597 0.767825289755816
Sparc 6.00725490711204 0.4731965677382 0.570662457871484
H2-T23|H2-T-ps 5.94574320341664 0.698251900248655 0.70894427079705
Hba-a2|Hba-a1 5.94476328935189 0.73537561571924 0.643531408336914
Tm6sf1 5.93312143556885 0.483900785864367 0.572256665634676
F11r 5.92701180216445 0.92015373551351 0.954226494950616
Cd9 5.91413719917438 0.0617349190894549 -0.20040857485584
Arap3 5.89030421028654 0.93367625799755 0.927776511211137
Alox5ap 5.89025714209546 0.910015125693597 0.862186686201496
C3ar1 5.89020007987519 0.888065347850707 0.923956249308517
Lyz2|Lyz1 5.86560808821256 0.890357975822755 0.938923292459465
Lpxn 5.86444822727708 0.936525078554818 0.948414084262886
Pik3cg 5.85448686945215 0.966468377561958 0.960319974147551
Stab1 5.82274027396694 0.959400973611313 0.949953997409876
Fgd2 5.80817364869728 0.936355903016737 0.924676847540034
Zfp36l2 5.7980861571903 0.315550006966914 -0.0438182143146671
Egr2 5.78939659929599 0.678494754913468 0.705692975733419
Ccl6 5.78210586069955 0.932399527549395 0.933776497126907
Ctla2b 5.7820471606382 0.872332796173627 0.81051591118081
H2-Aa 5.77792762906865 0.840631168269184 0.830774758402311
Adamts1 5.77224926183843 0.604662075300902 0.775585128551753
Hk2 5.74997195081148 0.86062245766378 0.867128635757137
Spata13 5.73932937788936 0.684910816972199 0.841974331327327
Trf 5.73898948494145 0.339158616139907 -0.0912677242073283
Ncf4 5.72628811291716 0.96187413653494 0.965959974919039
Akna 5.72344181822803 0.852838206549335 0.909971376627676
Fyb 5.71272679400718 0.951412051260827 0.942116486335274
Crybb1 5.70336898505504 0.920256800935063 0.923089249484864
Lair1 5.6933064415783 0.913398957003751 0.893433065299134
Selenop 5.67961155080539 -0.0449875662233726 -0.0299910695984123
Lcp2 5.67131074036699 0.953130865361652 0.958516202649754
Rab20 5.66817129576136 0.879365292761966 0.822872062649342
Tgfbi 5.66301658165177 0.721998862090208 0.774589280932775
Rgs10 5.65235348818865 0.623765380255451 0.810051107602171
Capn3 5.64479862142391 0.904626302750895 0.897793217890008
Slc11a1 5.64363732626876 0.889573492520303 0.940775166320823
Slc40a1 5.62909216148394 0.890272592373709 0.899345786037857
Golm1 5.62616036120033 0.648039767264507 0.736316261468048
Arhgap17 5.61793086523653 0.718466633578972 0.814221950493466
Rhoh 5.61534943409395 0.926883675469492 0.920672984869673
Slc7a7 5.61291829083999 0.927525666649196 0.928267391610327
Dapp1 5.5723489585731 0.748971486031442 0.731428075918814
Pnp|Pnp2 5.56951504584372 0.388206216668375 0.716726873651538
Inpp5d 5.55587555400904 0.913431806040438 0.928373489235658
Cmtm6 5.54831326193561 0.576698484966661 0.820741523022315
Tlr1 5.54532236652113 0.943778997093058 0.902834302976227
Nfe2l2 5.54458406000391 0.374804231909184 0.452443442925438
Nckap1l 5.53869686982315 0.914080654550317 0.918690107442541
St3gal6 5.53752165168494 0.81346255004923 0.792268323049702
1700017B05Rik 5.53544677390062 0.872214944737234 0.887403466603492
Alas2 5.53068972119888 0.932406482619825 0.924192310723296
Tgm2 5.51242410416219 0.695990939106627 0.714403151956205
Ankrd44 5.50859908702431 0.732231780543244 0.77415610152197
Tnfrsf1b 5.48482566331645 0.89683177461506 0.938192587512474
Cd48 5.48261190721551 0.954262647173447 0.960091108684455
Ncf2 5.46281872738792 0.901756468414025 0.821452301139409
Plxdc2 5.4514188002636 0.702523829754989 0.681115839391099
Slc29a3 5.4452608516557 0.538705651055781 0.543906506479103
Il13ra1 5.44244170644732 0.835288063105222 0.850783450401933
Adap2 5.4044882366633 0.9378955975143 0.9535047434125
0610040J01Rik 5.40288166140296 0.540570351021583 0.417867811944527
Adcy7 5.39972678176208 0.696655028047761 0.752469589398824
Cttnbp2nl 5.38806341748891 0.845865978849952 0.923921964686593
Map3k8 5.38471466410157 0.945058487873313 0.944719361425179
Hfe 5.37631049183578 0.88587762654558 0.898614420527642
Entpd1 5.3588178004766 0.915627514186588 0.928738940969013
Ier3 5.35147589055625 0.834490743685777 0.892263843568038
Ccrl2 5.35127869751455 0.912772904190194 0.894693179100734
Sla 5.33544619082489 0.71337656625279 0.716142394255148
Hbb-b1|Hbb-b2|Hbb-bs|Hbb-bt 5.32756948274032 0.832901203984772 0.702867895205896
Elk3 5.29710094548063 0.796618086539202 0.777284563967688
Ctsz 5.29635409582329 0.627425497911712 0.828783034372294
Chil3|Chil4 5.27869639260347 0.927269169692758 0.870473066552976
Ugt1a2|Ugt1a7c|Ugt1a6b|Ugt1a6a|Ugt1a9|Ugt1a1|Ugt1a10|Ugt1a5 5.27525196498197 0.772712695657808 0.856133470982493
Clec4a2 5.23717043564195 0.940775592686395 0.93815505342298
Slc16a6 5.2305657952277 0.821050854683548 0.86378029074217
H2-K1|H2-Q9|H2-Q7 5.22637006481803 0.902322030098131 0.838745867564463
Gas5 5.21961539268917 0.582245711024177 0.579234766118862
Hba-a2|Hba-a1 5.21850319256848 0.73537561571924 0.643531408336914
Cysltr1 5.21404471995365 0.943739686094417 0.932722142981239
Rbm39 5.20098061569508 0.644344679826308 0.627989196309652
Hexb 5.19086869328513 0.786582048292935 0.790727990428026
Tlr4 5.18514977463535 0.903521078182886 0.88805775171893
Frrs1 5.17942571703827 0.76869276560142 0.862983752650528
H2-D1|H2-L 5.1753405093971 0.840500258834275 0.741226369285981
Il16 5.17159358334231 0.930562827820679 0.915388842824048
Abhd15 5.16154799221864 0.911762719703501 0.876915506190415
Vamp8 5.16019632110183 0.570393792149231 0.723031421900338
Nfkbia 5.15770188012728 0.572504783980914 0.740459639088568
Klf6 5.11135337895358 0.823437796032397 0.801129317235415
Itpr2 5.10601202272686 0.317045529335648 0.125989773983375
Ltf 5.10447837839342 0.810127925423978 0.752584011727949
Btg2 5.08530287202234 0.673730046989706 0.301508566656002
Sash3 5.08067987692695 0.834538548384808 0.926940832831922
Arhgap45 5.07439025498834 0.940142318448951 0.942463507714977
Themis2 5.06515029818483 0.944448323233551 0.934169189743477
B2m 5.05881575173442 0.642991715430532 0.715383388366999
H2-D1|H2-L 5.05623274376126 0.840500258834275 0.741226369285981
Cd37 5.05226908678917 0.857656866933931 0.901115599819564
Il10rb 5.02962913633663 0.792554307356963 0.866573122588682
Trem2 5.02265121863024 0.922942270459384 0.922985665160755
Clic1 5.01945650657519 0.789407596479951 0.837285239945289
Ier2 5.01446300102484 0.766618342687406 0.761547761270482
H2-L|H2-D1 5.00833244104281 0.786816834683221 0.707632400494705
Ifi30 4.99953179909729 0.880408743746284 0.866504050995556
Cd300a 4.9987178999756 0.917966068388483 0.917150805269369
Ets1 4.99743809619336 0.781363094277057 0.794704289586312
Clcf1 4.99389612925813 0.955852073165537 0.936404110331846
Casp4 4.99261794310168 0.929316025532425 0.950446009074348
H2-D1|H2-L 4.97670540513937 0.840500258834275 0.741226369285981
Tnfaip2 4.96558422418221 0.865104857350747 0.877782533188518
Cd300c2 4.9467203193668 0.896189041260611 0.935967821059129
Tpp2 4.94550314131961 0.806368482658283 0.733521750385064
Dusp6 4.94486774387534 0.577862467373512 0.594778117435366
Pmepa1 4.94263134118465 0.642789202906447 0.829653595535339
Pon2 4.94260299956211 0.047346293757734 0.411683276584525
Cebpd 4.93800727824632 0.368001880070334 0.450852912095384
Pald1 4.9340814224137 0.910285110918534 0.901800185481649
Rcsd1 4.93340898727995 0.855058261998593 0.920218087981233
Lyl1 4.93322549967079 0.937102891529017 0.938775454119276
Itga6 4.9318464312555 0.452910079486911 -0.12839271730186
Reep3 4.92976542787907 -0.0403776792693313 -0.119268836499372
Grn 4.9260544531953 0.780481974654183 0.865031869871598
Fam105a 4.89910248995742 0.821047166240808 0.861941724578489
Pon3 4.887377275336 0.942485109857018 0.921251022146291
Pnpla7 4.86759201817527 0.521290478173999 0.454028729854378
Anxa1 4.86595802968278 0.733440491140581 -0.0950676257444688
Cyp4v3 4.86549569855407 0.503403772383697 0.610527089597412
Fes 4.86443349527185 0.936215271273466 0.931546616002212
Tob2 4.86400062124102 0.4669440853188 0.74728206977533
Cklf 4.86339784940737 0.54285004624616 0.748346411462709
Cmtm7 4.86066513939648 0.911689231616411 0.915946067026645
Lyn 4.85513675130819 0.861623798292474 0.909386164596415
Litaf 4.85265169550194 0.341103361358281 0.443693772192225
Mcl1 4.84472173360239 0.668677893726516 0.844839258880907
Notch2 4.83350034325118 0.358623438717697 -0.0435635125582493
Chst7 4.83218149773176 0.674057601963579 0.649147471830705
Rps6ka1 4.82181881166975 0.827323158438895 0.846764575512035
Adam17 4.80897365356464 0.347411162556792 0.503480885923154
Cebpb 4.8060313362003 0.813244773362062 0.861589666840522
Casp8 4.80179680710877 0.911781481696689 0.949525247616144
Hvcn1 4.7805426699413 0.949627493460395 0.942053096363248
Csf3r 4.76938228096587 0.821873621426206 0.884955534005338
Mavs 4.76816846701947 0.163177150753135 0.325576224499531
Rrad 4.76726753087016 0.904339422844797 0.86876722337327
Spint1 4.76134239815831 0.899527311175266 0.933638375418707
Syk 4.75918825617831 0.885684867509284 0.913219099927784
Arpc1b 4.75761749948301 0.483986328038292 0.110343180367653
Abca1 4.75310388931037 0.427621116152805 0.131832799862662
Mafb 4.75195029653265 0.652748465931793 0.618060274829922
Hspa1b 4.75046646876461 0.361370912140408 0.451331534203058
Tcn2 4.7380239102442 0.638708397128239 0.817475256532993
Lrrfip1 4.72838879390678 0.745616053833687 0.768529682154086
Prkcd 4.72814157093436 0.707416941620013 0.688797133000079
Klk8 4.71512817581977 0.944366835556447 0.941689548991616
Csf2rb2 4.71326127989838 0.939366310247251 0.93230882973467
Serpine1 4.71059563890471 0.893997325734935 0.91418234773524
Trim47 4.70831756383461 0.876674744959598 0.921549391383434
Rgs19 4.70800223889221 0.645448375624348 0.625340563496616
Igsf6 4.69545319915076 0.95902391719382 0.950250863279606
Unc93b1 4.69047154492395 0.884238874730755 0.888484110420343
Rreb1 4.68202864662278 0.67626794603184 0.786365423721425
Trim30a 4.67904747221528 0.941014787484572 0.912873254922817
Afp 4.67605329434246 0.95015860180439 0.925692545124056
Ifngr1 4.67414137653205 0.839950135586829 0.85916680571495
Pnp 4.66930672981356 0.375328848865873 0.710310418535471
Stat6 4.66551958493822 0.805796351470406 0.876870639394711
Pla2g4a 4.65114749189676 0.578848441378527 0.265785279023491
Ppp1r15a 4.64796682723751 0.808801565100794 0.770078535783624
Tmem123 4.63486101017907 0.108161744178943 -0.145493932986386
Msn 4.62996587369878 0.72081336310892 0.802729585447551
H2-K1 4.62919667344014 0.740672349437871 0.570739190218655
Junb 4.61615303117716 0.688373166666577 0.710290375201287
Sqrdl 4.61472916696453 0.648438246519853 0.782947583720519
Elf1 4.60867982208766 0.544127957877848 0.647953626575814
Hhex 4.60625655098511 0.915299593960433 0.927274130501023
Cxcl10 4.59653513559109 0.885325874604988 0.698499428715145
Tnfaip8 4.58429197299544 0.251827819320956 -0.0685184420173606
Lamp2 4.58101118662196 0.113189581073984 0.127384404431192
Ang 4.58029918761971 0.953489159296044 0.921868573846181
Irf5 4.57257896313187 0.879435671511333 0.90361139675665
Siglecf 4.57165580822522 0.953771398932702 0.902184291484573
Cmtm3 4.56349117022632 0.383289586733925 0.360412130372395
Pla2g15 4.56326348472606 0.827743786380505 0.893787517958057
Srsf7 4.55814985223574 0.717741794498252 0.668273534190973
Trim12a 4.55286512375855 0.914293928230031 0.842757920302563
Samsn1 4.54707258294318 0.934242338657929 0.931141617107353
Qk 4.53550595000361 -0.126980468769234 -0.0705133172709727
Abcc3 4.53416842761916 0.902428051457814 0.90390485026532
Spi1 4.52589148794317 0.927059549058635 0.914256447245679
Pttg1ip 4.52087629962444 0.0523478656409426 0.0558812596933961
Stk17b 4.51080002521382 0.378630873085165 -0.0324488707098534
Ier5 4.50482339000313 0.586027946359358 0.818268703010679
Il6 4.50268456264051 0.942456176942141 0.870682946136026
Pag1 4.48800822130927 0.559479256686422 0.83022630472362
Arrb2 4.48181911531578 0.858905739593904 0.843795229965948
Sipa1 4.48180847990676 0.877669787567999 0.874634702404079
Birc3 4.47743262816109 0.910364012487158 0.90760519498948
Skap2 4.4728075499677 0.716834062356638 0.770185404238867
Tlr3 4.4627058641785 0.415596863785324 0.833020662009717
Rrbp1 4.44833804897058 0.519130349029371 0.612094773615203
Tsc22d3 4.44595760234044 0.659690788505759 0.687128799337793
Xlr4b|Xlr4a|Xlr4c 4.43925631760892 0.762021898758688 0.590827504722007
Rnf19b 4.43877254315562 0.814208161796475 0.84311353181183
Mylip 4.43739212250551 0.793936104964458 0.845074013968499
Asph 4.4361657901157 0.476642550477281 0.204044268100301
Myh9 4.4326873997335 0.778773541196099 0.821358407248178
Tmem173 4.42660815324532 0.814958088055689 0.908950649418279
Tmcc3 4.41865624692678 0.708290130815877 0.532731528637081
Mfng 4.41665859803826 0.911260466559138 0.872739384463663
Zfx|Zfa-ps 4.41446041953865 0.807837925100988 0.79178098052844
Galnt4 4.41426462140808 0.377191595182483 -0.0862625467877269
H2-DMa 4.40198730686644 0.860457672777527 0.882762531393266
Serpinf1 4.39727405521312 0.515246923101198 0.109349044563373
Stt3a 4.39310814997399 0.45287908531762 0.569649281125176
H2-Q7|H2-Q9 4.39079951636468 0.817842671090711 0.685830445443083
Pdlim4 4.37899941834124 0.308460281736139 -0.107626616301089
Lpcat3 4.36271999892501 0.412823004954166 0.368487033446007
Lrrk1 4.35814664829314 0.797421510148404 0.765251908944433
Ceacam2|Ceacam1 4.35581302674876 0.869029861198346 0.842907574335599
Scarb2 4.35436231403497 0.262443335101245 0.159634584189822
Runx1 4.35257698653784 0.945964725398974 0.893353937154406
Phyhd1 4.3502772040016 0.772403436090155 0.722037066712868
Sgpl1 4.3379541089703 0.478747424019848 0.674196841431123
Sppl2a 4.33489591802136 0.406443915083735 0.656780400774987
Serinc3 4.32910709812016 0.873902962761182 0.822852265229638
Btg1 4.32371971550217 0.444745275583901 0.814902406461332
Npl 4.32241624215634 0.655619204324421 0.699653960707303
Lag3 4.3211515643674 0.884435828623722 0.923041545715402
Lrmp 4.31668220093878 0.941480188048039 0.94030956838746
Sh2b2 4.31654059598837 0.873913547772784 0.834331520421962
Snx5 4.30804121012999 0.793182327948801 0.893627169134587
Tmed5 4.30676859372182 0.442820257714105 0.28474799051526
Jun 4.30268152595444 0.493214821424696 0.404707302879475
Tifa 4.29802797866143 0.73726884328353 0.842102642979991
Ccl2 4.29410883354687 0.937093007383387 0.916353476454943
Parvg 4.29200048964696 0.892418907733812 0.913500611185811
Sat1 4.29091565756141 0.351794149380013 0.00482646491164861
Fam91a1 4.28943232874159 0.583146032635773 0.811482767053297
Tcirg1 4.25636517310974 0.726716461657711 0.753380931164687
Trim25 4.25008500986215 0.240957623748551 0.11780542760358
Scamp2 4.2449686309884 0.621661731410759 0.7155737725286
Slamf9 4.24098156736036 0.806074868101657 0.918582622873462
Ssfa2 4.23927435189403 0.298094316031711 0.159445505663991
Myd88 4.2378721944462 0.881221903119807 0.915862908361041
Cd52 4.21194507530463 0.918123516215961 0.901664062342892
Rel 4.20477638139891 0.876231481347993 0.864094828906548
Arhgap4 4.19839964520477 0.940902583455189 0.924229286649309
Rin2 4.19301980237224 0.607036385647061 0.644402352634606
Lgmn 4.19144701915495 0.777365482064903 0.754817110237683
Gpsm3 4.18794826865282 0.924147792018145 0.917810741410372
Cxcl16 4.1873180119649 0.908195142923142 0.903791449425803
Kctd12 4.1865533630279 0.487762787422018 0.34676248740448
Lgals9 4.18318637828019 0.902403873117241 0.937712183748385
Lmo2 4.1797435198428 0.5588964145874 0.810217335701455
Mlxipl 4.17764496680781 0.809755647172317 0.80998248586174
Tubb6 4.16774019789537 0.867011952319652 0.91840370374215
Rffl 4.16565243056124 0.251428317657631 -0.0512880321046809
Gmip 4.16451565276273 0.891809057530903 0.85103103555279
Casp1 4.15890365903723 0.905312027401396 0.911300006715651
Tapbp 4.15664142501584 0.663515046902642 0.607540332355504
Slc39a8 4.15607138946422 0.723593159750332 0.635762993241703
Ostf1 4.15467091960425 0.35546798077933 0.0640512542726374
Uba7 4.14643389053474 0.926269903664286 0.915988327547634
Plxnb2 4.14451005380895 0.603241472354583 0.702560125132365
Elovl1 4.14002073018827 -0.000133906399511895 0.268788881262009
Gem 4.13139739239577 0.528531827849213 -0.0434942884069334
Epb41l2 4.12073500575314 0.453056219014701 0.635034312601949
Mrc1 4.11938158765123 0.905188593456722 0.841803770484856
B4galt1 4.1172151146632 0.832673522476743 0.909545678459186
Atp7a 4.11461372789177 0.709321353749854 0.790839135989123
Apoe 4.11243367098386 -0.108812327785253 -0.215944789946658
Derl2 4.11058734669543 0.120367792929598 0.358280620660532
Ly96 4.10309884265099 0.843964147755226 0.846080009686242
Pld1 4.09548218795718 0.645043530032544 0.794462402615765
Wipf1 4.08874614799374 0.213918815425488 -0.189270711817176
Ctc1 4.08537046546453 0.897874956565717 0.919816806840399
Ptpn18 4.0766715589123 0.862843200414664 0.907807249407794
Hcls1 4.07550595520589 0.950467356973691 0.926314484751093
Lilr4b|Lilrb4a 4.07038696513046 0.93236655941835 0.869716312668939
Lgals3 4.06215720885684 0.74529625397201 0.480134285385581
Rnf130 4.06055064498827 0.353195290070682 0.0361386970446715
Lrba 4.05902167444883 0.810987863165771 0.878526198628715
Hpgds 4.04749827330091 0.91411203800611 0.925526831486268
Ptbp3 4.04175440263541 0.751210838812781 0.777033795321898
Vrk2 4.03654323125956 0.810255795721179 0.852334393717817
Pmaip1 4.03578487645396 0.806902448319533 0.705688213780936
Adrb1 4.0316471790744 0.678327650913326 0.790641203579787
Dhrs3 4.01520040981549 0.485123118102391 0.359647258867642
H2-K1|H2-D1 4.01285583558806 0.712845618908385 0.538659872599817
Vamp3 4.00999920214988 0.0890311399079618 -0.0087334808459183
Mlph 4.00720519020901 0.909641928081793 0.901602299627202
Il17ra 4.00718291380977 0.716045037031027 0.806286871386214
Adrb2 3.98809188983505 0.957627167806241 0.926886931283537
Cd34 3.9824515032718 0.610021489939888 0.767905834492467
Npc2 3.98239168029531 0.114329548996777 0.186009574376278
Klf10 3.97741981035667 0.512128632631985 0.462740888733919
Trim30d|Trim30e-ps1|Trim30a 3.97428780286871 0.86670304992191 0.865073944632369
Cep152 3.97367365896267 0.879115160342231 0.817184412170687
Plcg2 3.97093686870568 0.878683461637987 0.872027469815505
Ptgr1 3.96854619829773 0.600670741327244 0.706630558053637
Ugt1a2|Ugt1a9|Ugt1a10|Ugt1a1|Ugt1a6b|Ugt1a5|Ugt1a7c|Ugt1a6a 3.96767076969069 0.891266530747631 0.91184327752714
Il7r 3.96696478097885 0.871106836785579 0.910974499099209
Tmem140 3.96074964782582 0.869498705463258 0.942654859118721
Cd177 3.95984390842817 0.924444823096176 0.885870256998708
Leprot 3.94374074832029 0.176663954461804 0.233568418458127
Mcm3 3.94175971172159 0.732477186171735 0.722837886467348
Tec 3.91353036532118 0.838911512748406 0.909608380354269
Clec7a 3.91179610125205 0.830926882968489 0.860982340450188
Stxbp3 3.91067746120084 -0.0610943661283781 0.0854202600487288
Gcnt1 3.90939661912403 0.947900975268379 0.882299221630101
Plk3 3.90659282701097 0.605371795102037 0.315143668563012
Fcrl1 3.90154458858311 0.927126873777861 0.935535594857094
Zfp110 3.90126607265936 0.414201172513823 0.64912885178446
Zwint 3.89651358325414 0.545688126742324 0.820856692132502
Rbl1 3.88818510397138 0.6182335774948 0.440152162650621
Tor4a 3.88738321709464 0.837822111325404 0.853062419242747
Rhog 3.88239248280208 0.316813308372356 -0.0900373870533999
Tmem179b 3.8802407466961 0.448283333854647 0.664793369378449
Tspan14 3.87999210493014 0.284623298071846 0.410186478896844
Gna15 3.85808316234087 0.911386043193701 0.921192964947664
Snx18 3.85584321649875 0.601683683367565 0.772205200851753
Naalad2 3.85495778088489 0.888453055102118 0.868934093466106
Ceacam2|Ceacam1 3.85264266080984 0.869029861198346 0.842907574335599
Cebpa 3.8503560976425 0.879715892097152 0.874981085720788
Pdgfb 3.84508615565195 0.812147888166216 0.87461597236766
Tgif1 3.84324997595485 0.924068879653298 0.897447577637401
Calcrl 3.8359915102106 0.496131111974581 0.0898651710199407
Daglb 3.83070156090909 0.80249514033684 0.818661255931129
Nrp1 3.82797752165776 0.313218512244753 0.450519230605947
D17H6S56E-5 3.82714818593973 0.938982537704079 0.888572134353142
Snap23 3.82388110629227 0.109841844875386 -0.19177575788238
Ehd4 3.82043510853714 0.772872028264107 0.857000781239879
Dusp1 3.81317456727454 0.571750135579481 0.348690815171587
Psmb9 3.80875725794676 0.833300506203773 0.796788960040831
Rp2 3.80324066202723 0.859350536683641 0.820189718788966
Parp9 3.8023808950508 0.81680951328301 0.828266485703612
Parp14 3.802100265876 0.874506615921959 0.814433333465474
Zfa-ps|Zfx 3.79391165324423 0.831860639456535 0.820075310675393
Slc15a4 3.79087000660277 0.653133324272061 0.687743684855815
Rassf5 3.78550781493862 0.641745152295884 0.821901684552485
Mir692-3|Mir692-2|Ftl1 3.78391384299958 0.603581496525208 0.385322128414015
Btk 3.78261229407461 0.880699646454769 0.901811632390479
Vasp 3.77900853846864 0.853974166833842 0.879965779855842
Plekho1 3.77435541338518 0.781470998831756 0.788066034580518
Hspa1a 3.77188818556624 0.66032020919023 0.582822142158588
Arhgap9 3.76842882613979 0.895234507093145 0.839409351656696
Rela 3.76710802478921 0.701353416487788 0.690808598805135
Slc25a37 3.76529939738815 0.779069074164816 0.755241069273192
Rgs2 3.76477629970166 0.557650943091198 0.744606094719735
Parp12 3.76469161996174 0.408931146295625 0.422840760864534
Tbxas1 3.76056534335023 0.902168633599495 0.879857818653569
Pygl 3.75824376793408 0.59017433918579 0.271644178044282
Sult1a1 3.75430099170093 0.494237764364044 0.148153281074568
Myo1g 3.74733340856724 0.802504258753062 0.745882186271372
Jmjd1c 3.74646476637468 0.754620584854517 0.759113032173227
Dock8 3.74386698754126 0.919826170118643 0.902882431302494
Herpud1 3.74257218321849 0.858902007962926 0.908430030194902
Tspo 3.7287319025614 0.571129190993084 0.307695143632471
Slc2a5 3.72375870655195 0.802375058263103 0.899358451477819
Ccnl1 3.72317055232154 0.66189578465493 0.796483344497323
Slc46a1 3.71916620655402 0.529747136357516 0.558228677076438
Tax1bp3 3.71792096779743 0.124058549550799 0.196448166647244
Bach1 3.71463050773782 0.651094538454683 0.82703606069064
Erap1 3.7145013150326 0.695505244538853 0.632822405285259
Tmem176a 3.71156600315735 0.349261997038734 0.146756297097563
Tor1aip1 3.70613044399172 0.695697831749811 0.785626072556489
Sh3glb1 3.70472102145188 0.639219977142845 0.800838556049869
2810474O19Rik 3.70369610754691 0.709919953909097 0.771570899835878
H2-M3 3.69485600091133 0.675353542896011 0.840591241346814
Ebi3 3.69141995463997 0.843792678010212 0.833744588958747
Cr1l 3.68859937598575 0.568197255436425 0.701813418222689
Gbp3 3.68790810355433 0.506769239694278 0.196402495190063
Tnf 3.6872855616885 0.843724818149373 0.865047528398544
Ptbp1 3.68090770193211 0.594236627120848 0.512764159168053
Map4k4 3.67677250502921 0.217483286491115 0.101736538232366
Nupr1 3.67287008619591 0.332604013677276 0.301691396351225
Ripk1 3.66968264395577 0.790524732993772 0.837982319377725
1810011O10Rik 3.66860983337866 0.519126750353973 -0.102743148153221
Clec4a2|Clec4b1 3.66854834226742 0.942669540902439 0.927081374938363
Hps3 3.66719415132017 0.870557148113384 0.784221735866383
Ncf1 3.66661656191343 0.929546864694466 0.920137420215188
Ebf3 3.66203835261771 0.935124422334264 0.93295338448174
Pnrc1 3.6607524735988 0.587283413257236 0.793008066671141
Trpv2 3.65988990917232 0.723339810337258 0.857875168312418
Nfatc3 3.65945778236022 0.382912087975466 0.758115020164978
Pbxip1 3.65685111026242 0.437219131156084 0.721219446308713
Samhd1 3.64768054185733 0.82053294086407 0.724998842807218
Fkbp7 3.64340159957319 0.598470478964876 0.743059823065835
Glipr1 3.64264677475531 0.873572807005434 0.893534584780834
Sesn1 3.64219646178648 0.514532117998442 0.727068716853079
Dock2 3.64055891188929 0.874899441575575 0.915617786694991
Arsg 3.63810385526306 0.382088209404638 -0.13508894310526
Dnajb1 3.63268823205153 0.856088243734472 0.849277510573886
Man2b1 3.63014013229088 0.754473445753905 0.676780720554934
Gna13 3.62788256534071 0.209802109710477 0.366104904727677
Lims1 3.62543752668937 0.455376515578797 0.648677951225633
Man1a 3.62353022031125 0.369343653895765 0.248399879781027
Tpp1 3.62244447681476 0.339624275899633 -0.0828923534634569
Gcnt2 3.62090471381476 0.586853691120397 0.492216683243268
Maff 3.61680091682584 0.796855445618336 0.743379318387826
Slc9a3r1 3.60847648346257 0.0644803853833736 -0.0163311532858406
Cd33 3.603677870223 0.851633649946906 0.898106968787579
Il4ra 3.5994806789288 0.924589763788974 0.910798816009961
Grk2 3.59748652887852 0.794608805772442 0.838392404309248
Cflar 3.59574723811152 0.520716450763337 0.618290599042918
Snx20 3.59573176877268 0.93535253137223 0.935993425123166
Sgk1 3.59214119745559 0.318881016273059 0.244141776976519
Tpst2 3.58437368164751 0.73470748553297 0.81442471149183
Fam111a 3.58193222328511 0.82304750750323 0.698672050537225
Cd79b 3.57644071533881 0.926623987206126 0.902622699616597
Vwa5a 3.55969051861626 0.574842518880215 0.68249470895965
Mlxip 3.55353756005323 0.869031806762335 0.828899684538563
Wsb1 3.54940825559413 0.520402710689059 0.427123716633604
Prkd3 3.54684029303922 -0.0123505355536365 -0.155987928564746
Sall3 3.54104662271981 0.59597388809375 0.445855704747745
Dok1 3.53542092090322 0.833029737260043 0.879527644725437
Ifi35 3.53470294740092 0.827935768845136 0.84040676600262
Tmem63a 3.53416615279222 0.399188319983158 -0.0979142640358685
Naglu 3.53404530918886 0.781522932973952 0.813876600954315
Hps4 3.53321301377763 0.764248234783048 0.75771234767342
H2-Oa 3.53262253331978 0.915060485915408 0.912849207179182
Gimap6 3.49184959005676 0.859134059792117 0.866040426711418
Atf1 3.4872613111339 0.418081406115632 0.609593242273081
Slc37a2 3.48395097899886 0.8631165112832 0.870766065930106
Snord22 3.47952645006736 0.702916104282775 0.747003918737636
Ucp2 3.4758479582826 0.858654302506819 0.910644063854958
Cks2 3.47300728051982 0.492112900662995 0.12605776689951
Sfpq 3.47187952760161 0.694409608462498 0.693359406989939
Osbpl11 3.47123923761825 0.646488071747313 0.827769571209236
Cd2ap 3.47030135200194 0.652484913182083 0.69316737086587
Rnaset2a|Rnaset2b 3.46413756407123 0.576384559891941 0.746664164221762
Srgap2 3.46278290925271 0.820516606048574 0.845809086072037
Tmem168 3.46163105403334 0.387068759305529 0.285365309257416
Ugt1a1|Ugt1a10|Ugt1a5|Ugt1a6b|Ugt1a2|Ugt1a9|Ugt1a7c|Ugt1a6a 3.45015910394906 0.743707125320871 0.669671935068351
Plxdc1 3.44859787209935 0.600650816266875 0.530372989621395
Malat1 3.44735862377988 0.208680359301969 0.123645910171438
Crlf3 3.44568369248991 0.464643287697693 0.578448712178758
Coro1a 3.44472808281142 0.49261722595082 0.678169107375858
Pxn 3.43618313817253 0.529340799736164 0.778728844700944
Ctsa 3.43577386677333 0.623686479426771 0.532722645647611
Rhob 3.42671098654951 0.51817830504908 0.672565245534825
Cd302 3.42602450267361 0.199649093349729 0.233377339734932
Ptger3 3.42211459245227 0.669215559403242 0.215845017382239
Cln3 3.4185921099228 0.440094682233676 0.55022281083111
Cables1 3.4129562260189 0.522396150945327 0.569692128875427
Tgfa 3.4128581103956 0.152478200420957 0.459941019595258
Tmem176b 3.4048651660243 0.232894503959106 0.185766591897382
Ltc4s 3.40158721162523 0.840342304416391 0.875706858396752
Pfkfb3 3.40097062700671 0.490212920126584 0.708186487593379
Ifitm6 3.40067395658334 0.904970039456406 0.808223626648112
Gns 3.39933959889662 0.766522192580482 0.758977054080926
Morc3 3.39190243623996 0.628410011693062 0.697741376464181
Trip6 3.39133151973311 0.295420861383882 -0.159740346064665
H2-Ab1 3.3697471346844 0.751067742213598 0.638511414524865
Ccdc86 3.36565661188492 0.564498236581223 0.722469381020315
Rcan1 3.36336925312502 0.799212806555084 0.782738548706467
Cln5 3.36053656765469 0.601856290834411 0.781251451826106
Rbm26 3.35993978411461 0.682684935654948 0.668977558032921
Acss1 3.358363541085 0.168534183216656 0.190585996001574
Arhgdib 3.35064325880078 0.722844920914383 0.852438830212201
Gbp7 3.34971514416051 0.543385748145885 0.316936611536916
Tmbim1 3.34671152249695 -0.0440500076294827 0.556840103194323
Nmi 3.34551523887204 0.429837200396699 0.663747684754924
Mthfsl|Mthfs 3.33912665039999 0.397548540738608 0.598019758246297
Psmb8 3.33783333334998 0.816743028798173 0.83278258013681
Ivns1abp 3.33703231049051 0.637828016438486 0.689866477446459
Fmnl3 3.33298806438059 0.880783517373132 0.881788877720446
Hp 3.33235366422739 0.865919493952136 0.674425654518572
Sertad1 3.33138098165841 0.706649361799534 0.824152239416305
Per1 3.33056193755968 0.734346880026156 0.778717863052323
Rac2 3.3295781361913 0.743826520673131 0.781732542224204
Orai1 3.32644172785956 0.60262760240901 0.508076299720994
Tial1 3.32623329072311 0.399671316727586 0.35006675961694
Tgif2 3.32330744192163 0.91828853841179 0.921785527268394
Creg1 3.32206478383388 0.581425650958123 0.787802378852739
Clec5a 3.28908674320873 0.868327426333485 0.824193211173525
Smagp 3.2832738288362 0.872733790637237 0.902402762555941
Tap1 3.26166414046449 0.81500445227821 0.723750925295931
Cytip 3.22906410753536 0.803359198935461 0.722212051939729
Usp24 3.20687595070378 0.475794834893389 0.62141033900809
Gmfg 3.19970020230066 0.867103677917253 0.870911641026766
Mmp2 3.19036893668872 0.508348753450107 0.690395449167904
BC028528 3.1848279217785 0.688266246988671 0.296370649208761
Rasa4 3.17390481182953 0.855589384339168 0.884585388277116
2510039O18Rik 3.14567385077741 0.51710579829467 0.508159538401455
AW112010 3.12335664970704 0.874047591741983 0.926674126875885
Mrc2 3.12268148437331 0.861471978442022 0.847166936306999
Rnf135 3.12236579539606 0.523346132067882 0.539872999686406
Tgfb1 3.12120529467724 0.890504556016289 0.809180278660918
Myo1b 3.0924027435436 0.697866839914718 0.764825770678646
Nfkbie 3.06991197125945 0.804761581998423 0.708983678523823
Irgm2 3.05736287929274 0.691793258806998 0.606177152915692
Irf9 3.05414836276789 0.820258523395223 0.791887882303619
Calhm2 3.04696520275268 0.844508145826859 0.788318508100881
Nfam1 3.01982584034428 0.892531243744112 0.886227114840508
Il1b 3.01599854298062 0.860380915124308 0.882257194339362
Tmc6 3.00921060968387 0.82383086980612 0.7598115818415
Pf4 2.99921502736082 0.878726739774815 0.83128933010017
Tfpi 2.96726683467795 0.708989595275507 0.192629890292533
Tlr6 2.95836070045176 0.829410594385264 0.814089924382545
Was 2.94365961645363 0.827847304538017 0.856415358710455
Rbm5 2.93554406077457 0.358025857079998 0.168092224971603
Casp7 2.93323914060877 0.447542402313301 0.0386080424752211
Rnasel 2.92691885524064 0.721866563504315 0.798368974236776
Ms4a6c 2.9035177224589 0.782818112109055 0.790889142405781
Batf3 2.88004183498371 0.876386168687765 0.914793277151531
Trim34a 2.87695983621366 0.79708858547729 0.682503995305586
Isg20 2.86343759958951 0.888748375473148 0.848464593183098
Hlx 2.85260923655788 0.840120837575293 0.851843407809477
Relb 2.83813011590594 0.782302479338124 0.868791880692758
Pdia5 2.83633678798692 0.781662936334486 0.765440868674038
Parp10 2.8325013921425 0.799529930696277 0.774875550771875
Smpdl3b 2.72490767380857 0.640079665363801 0.744380475584887
Tnfsf13b 2.67896496019804 0.711062552927256 0.759749839651696
Sh3tc1 2.62638648132919 0.81661649727764 0.828332570078987
Gpr137b|Gpr137b-ps 2.60574442233191 0.312732765104629 0.172287476437574
Map3k1 2.5853601728709 0.686342826798746 0.531909400950175
Rgl1 2.56350410740311 0.595986201093 0.504325060303837
Srpk3 2.55310725623984 0.575674683047507 0.304890720417605
Sft2d2 2.54008429418152 0.33430709306147 0.174447070399004
Mpo 2.52645344408831 0.649530676464875 0.194191291708152
Zfpm1 2.43991464046564 0.388618331064778 0.182178148726666
Zbtb44 2.43174124508742 0.51738350325627 0.685633457131912
Gdi2 2.43025473111269 0.332789383850308 0.386049057781556
Il21r 2.40357342035266 0.927339987766108 0.918213494096458
Bicd2 2.39134362637652 0.158800332530382 -0.0839043277592548
Chd7 2.3016407889158 0.520778863492367 0.498369694530532
Ceacam1|Ceacam2 2.17415870827285 0.525912959565153 0.753312050300771
