# Supplementary material for: Cross-Laboratory Analysis of Brain Cell Type Transcriptomes with Applications to Interpretation of Bulk Tissue Data
Source: eNeuro. 2017 Nov 30;4(6):ENEURO.0212-17.2017. doi: 10.1523/ENEURO.0212-17.2017 (PMC5707795; doi:10.1523/ENEURO.0212-17.2017)
Supplement: Extended Data 1 [file enu006172455so3.zip › markerGeneProfile-master/tests/testthat/Cortex_PyramidalDeep/Oligo]

Olig1 8.81149302368997 0.507600648724744 0.776461144764042
Plp1 8.16799564883296 0.583079395337512 0.805286679492453
Mal 7.76472376727869 0.800174443800135 0.900038067284091
Mbp 7.32494077643159 0.660510594961262 0.792811687672731
Mog 7.26901065933436 0.884828429009119 0.759831362793229
Ppp1r14a 7.20565633448834 0.883993764679805 0.874508048968574
Ugt8a 7.06852692308907 0.775224179900471 0.781385305374642
Gpr37 6.86124010170737 0.559269115644644 0.340074477451517
Cldn11 6.75853530085415 0.808807845756868 0.737956554519797
Fabp7 6.39034955086925 0.344034404500831 0.176965330793772
Mobp 6.19030413244172 0.895033906351532 0.748097371512506
Olig2 6.06887152667563 0.696112458353797 0.698161855023154
S100b 6.03523667951886 0.318210802014473 0.124959396958816
S1pr5 6.02196344328958 0.849160296393409 0.79607836340889
Efhd1 5.93250160916845 0.52023486521541 0.388459360248184
Aspa 5.83773642007887 0.694386160458861 0.625427996932641
Ndrg1 5.79276783797325 0.644434951655123 0.577714530808668
Evi2a 5.73018862756157 0.682460016050283 0.122083941499024
Pdlim2 5.71988833321293 0.771240604767931 0.688917719287795
Tspan2 5.62535697335871 0.794524740409882 0.835080034188264
Cd9 5.61911606220201 0.393356421767556 -0.20040857485584
Trf 5.56056257019849 0.691754799179803 -0.0912677242073283
Elovl1 5.56009710907915 0.500858120476213 0.268788881262009
Gja1 5.5207711200706 0.182886600218918 -0.237958191458906
Ptgds 5.43742868872224 0.523751815799193 0.10918495074736
Ddc 5.40601304559391 0.799376368133268 0.630375728203607
Timp4 5.31798492860934 0.322508688218263 0.252613138114427
Gsn 5.29031516576538 0.62587202895706 0.610760581841827
Plekhb1 5.21008268953762 0.446650989714571 0.542035858310577
Trim59 5.14839580898703 0.787721401871386 0.813768792432567
Tmbim1 5.09756419496621 0.35706558520505 -0.0108646029168858
Kcnj10 5.0414998217878 0.463133255482896 0.458807731675594
Itih3 4.9938702596141 0.468447024203925 0.183031662938551
Reep3 4.98675960373437 0.29421460358624 -0.119268836499372
Psat1 4.93986197030103 0.344338139903627 0.0988967160612217
Slc44a1 4.93947890580031 0.770746828797679 0.821301697050406
Pou3f1 4.87995365102923 0.666059410433189 0.0757136875988775
Anln 4.87345539845622 0.802234260143771 0.595132813993921
Gltp 4.80032624968617 0.716405340323813 0.83378201570028
Qk 4.67395061194776 0.262217702741784 -0.00590610433129682
Mag 4.60834218617966 0.819847947314565 0.542118156611122
Selenop 4.58596434505387 0.214308364893365 0.401216841052849
Rffl 4.57999996216488 0.683204272128822 -0.0512880321046809
Scrg1 4.56573086325589 0.357708476198283 0.111733237102384
Grb14 4.56000860896059 0.681343802059807 0.841820505789988
Slain1 4.54280838816274 0.745976909805587 0.763336957979378
Nkx2-2 4.4937434809106 0.748553516554908 0.628127796461976
Stxbp3 4.49317873399799 0.331554137236965 -0.063703697063534
Gamt 4.4279199180702 0.78187510373448 0.70698568781297
Fa2h 4.42612612574816 0.758053716514756 0.634401384321003
Tgfa 4.39813839750239 0.659185570000705 0.716084641260878
Pla2g16 4.37945653086151 0.555740493942546 0.554604684661062
Lrrn1 4.36784644004369 0.6242863119436 0.639543169043316
Sox10 4.36539954242597 0.819739775271465 0.820157082202176
Tmem163 4.36457437843278 0.750163543840245 0.336069265893407
Bcan 4.35718295849684 0.308250786305607 0.660545555213547
Nkx6-2 4.35040949183881 0.853953049037884 0.738689353420186
Lpar1 4.32798942664372 0.818894430097677 0.722743347017133
S100a6 4.32292481459372 0.384895853177651 0.0615315018315341
Gpm6b 4.3180219465901 0.383650366810184 0.32781385650888
Gab1 4.30142375654458 0.433692281782147 0.417306326483263
Cers2 4.26313943579921 0.55873987940206 0.358577793200104
Gal3st1 4.25726644919679 0.786163553228451 0.731243901126184
S100a16 4.2357788789644 0.489490079731575 0.146090766335559
Car2 4.21843806891817 0.363165676632374 0.0011712971800959
S100a1 4.20066452586662 0.385822689466446 0.0430599170682172
Carhsp1 4.18982961537515 0.592682947768689 0.585812836476302
Il33 4.17351956380486 0.224245647282433 -0.056966662511638
Pllp 4.10182209642627 0.806478720212361 0.709743110236951
Plpp3 4.07923762342643 0.303541295513904 0.475318091265594
Apod 4.07708530508459 0.63185062490507 -0.00413664997126571
Elovl7 4.06632790200057 0.786852567422822 0.625450245640949
Sspn 4.06199368172879 0.409763209173543 -0.0361990366424846
Josd2 4.05357527702681 0.827675953557934 0.747504943197329
Clic4 4.04950025644746 0.349890897609645 0.317296504843751
Gatm 4.04387383874865 0.570211859976812 0.627711817094832
Ddr1 4.01543756447094 0.428042389184977 0.323341249518361
Tmem98 4.01298980105703 0.743641706812448 0.679330416811213
Litaf 4.00825365520051 0.631016289448204 0.443693772192225
Asrgl1 3.96303389299095 0.390761519669125 0.287757514664353
Rhpn2 3.94478476950262 0.398935366236981 -0.103601524759607
Pmp22 3.93999126149887 0.236468014151125 -0.000450210529714296
Wipf1 3.93588543191976 0.580625460416104 -0.189270711817176
Adamts4 3.90015470676151 0.776167609658479 0.384123353222919
Brca1 3.88437267973756 0.612913574842625 0.413008014900029
Lims2 3.85286011893935 0.85289630396122 0.709824860824632
Gpr37l1 3.83250237883545 0.398006396173508 0.648297183318494
Rhog 3.82598313292028 0.675748846530912 -0.0900373870533999
Thbs3 3.82566412318168 0.680375095815487 0.497067833057062
Cryab 3.82418009795041 0.468444615757599 0.845409077120323
Acot1 3.81052319146792 0.374107123884043 -0.061021936594642
Hist1h2bc 3.80076072453166 0.25172792017592 0.282833030924125
Etv1 3.7918544957642 0.490801969217814 -0.186334180251322
Tm7sf3 3.78961386961063 0.4136475737064 0.044084513164184
Plekhh1 3.7664570081422 0.825018880410035 0.490665863604333
Fermt2 3.7531353003119 0.347186866264763 0.811227120619852
Rab31 3.72248221272369 0.355811296652152 0.236261379575026
Dbi 3.71025069835551 0.452993000158151 0.105053643489445
Apoe 3.68298583973832 0.133468879341553 -0.231207778287533
Gng11 3.67635808781882 0.694418701427093 0.190181612307074
Adssl1 3.67634429521738 0.350820874544448 0.364832900019435
Vamp3 3.66178933602345 0.395468675602471 -0.0087334808459183
Abhd4 3.65932658634374 0.422618233614835 0.367684264434088
Scd1 3.61354578501818 0.383860484336831 0.363425028609129
Tppp3 3.60733987111036 0.62566030840774 0.28427983245154
Cnp 3.58048513620107 0.4441152173733 0.832398992012207
Jam3 3.52136209015768 0.661211064804053 0.514267178640969
Phldb1 3.52020331191419 0.812919468291554 0.749707591613127
Tnfaip6 3.50495585875079 0.714736648978383 0.443528880457223
Sh3d19 3.49731999812862 0.515349495510649 -0.131623645852447
Sept4 3.47728950365892 0.513590408920092 0.578605537499925
Sptssa 3.44985674537163 0.449932911956647 0.281840944861609
Kctd4 3.38212602967296 0.685045262484813 0.291195682076627
Piga 3.36968033939059 0.626551381517914 0.572101635341164
Lamp2 3.36272123941466 0.268261929373128 0.211742411505813
Hapln2 3.35442454799327 0.802939505144072 0.425496064347202
Tesk2 3.35127466964117 0.476717498310124 0.349279003752869
Prkd3 3.34884669718462 0.297059100336888 -0.155987928564746
Sgk2 3.33965769503063 0.727307816478523 0.493604652637239
Ninj2 3.33940274101936 0.839295072211013 0.722219092388698
Mmd2 3.33855188814353 0.255295374878146 0.512559699943984
Sept8 3.33379473609088 0.293312381364936 0.198868197485268
Enpp2 3.32919754599686 0.44281823830333 0.0616333473232955
Pdgfra 3.29035166243357 0.505727431842844 0.0773759607676668
Gjb1 3.10972243707003 0.767023919103369 0.484865133855867
Csrp1 3.05417387516756 0.459496224867427 -0.0257095964613683
Abhd5 3.05312639632324 0.56761350562742 0.499937201805698
Myo1d 3.01476095733684 0.741976445999475 0.398925312767974
Kazn 2.89350092493228 0.838863248114896 0.815995535907379
Ezh2 2.80262686792892 0.385261926894463 0.125771425490792
Card19 2.74107429078425 0.64414518607262 0.0569301534324058
Tyro3 2.63947688305058 0.313101833939252 -0.185108371243697
Ick 2.63744486747178 0.747522449929601 0.7207576888183
Mcam 2.56182350081585 0.72751088218467 0.357661138904142
E2f5 2.50186811038355 0.273027812678634 -0.054067795928491
Cpox 2.475095534901 0.735208053970964 0.60914565223638
Pex5l 2.21927152396482 0.604183135449898 0.0611930947505287
Ptp4a1 2.18670632845961 0.378323265505981 -0.087375657675317
