# Supplementary material for: Cross-Laboratory Analysis of Brain Cell Type Transcriptomes with Applications to Interpretation of Bulk Tissue Data
Source: eNeuro. 2017 Nov 30;4(6):ENEURO.0212-17.2017. doi: 10.1523/ENEURO.0212-17.2017 (PMC5707795; doi:10.1523/ENEURO.0212-17.2017)
Supplement: Extended Data 1 [file enu006172455so3.zip › markerGeneProfile-master/tests/testthat/Cortex_PyramidalDeep/PyramidalCorticoThalam]

Crym 6.36973167889778 0.472910573532185 0.595962074799318
Rprm 5.84580683847155 0.54243395561537 0.448239117564034
Nptx1 5.52699833311511 0.517670405072985 0.50735075023741
Meg3 5.23068078857129 -0.0532577118804173 0.136179921331503
Ramp3 4.7716768819577 0.574885789661005 0.574804104426244
Satb2 4.72700733781874 0.532890743793867 -0.0829355860739842
Cxcl12 4.69688727135759 0.62674616265936 0.0806529403763558
Cntnap4 4.59176811266047 0.202740099157693 0.408442330208582
Nrp1 4.51849997446233 0.402906079599151 0.450519230605947
Prss12 4.48786359383059 0.738101665075875 0.777229701763972
Tnnt2 4.41715268045474 0.611595998228755 0.268294193599603
Ryr3 4.32389997750785 0.761617971233827 0.5332537711377
Rai14 4.31766865052723 0.650430231295896 0.751155511328908
Fezf2 4.3023746588894 0.459915879565922 0.288185597755234
Col6a1 4.27655994594917 0.785110051541646 0.814905820318515
Spon1 4.24091821654405 0.297503914704631 0.482379245591533
Col5a1 4.21437162265331 0.868650532383789 0.915720182596871
Tenm1 4.19141250062271 0.235293553639468 0.0348109276302743
Tbr1 4.17413580170784 0.604514992103971 0.0950270693335522
Ldb2 4.08035654540672 0.558250984720992 0.745722284320524
Pcp4 4.07583387769212 0.174992196072589 0.08558961082212
Rasl10a 3.97879903019366 0.522562729694312 0.289482235038699
Myo5b 3.9258169636849 0.0859643001576496 -0.0247715885797424
Snhg11 3.88986320551497 -0.103938316940146 0.118466047013114
St3gal5 3.84169713883355 0.541817329212816 0.662898909258756
Pde1a 3.83193732030626 0.355282147219714 -0.120538814096885
Cbln1 3.78545417468837 0.498678463923297 -0.162826617608296
Icam5 3.7225413897962 0.498443817049487 0.365180908860244
Pclo 3.71609068455563 0.272198046146895 0.522343643576453
Baiap2 3.70733660918266 0.517010769508236 0.676804986905906
Crim1 3.69169296273571 0.557773657288332 0.702666771700316
Myh3 3.65269850658127 0.682495362837542 0.193489110518219
Itpka 3.52445629334275 0.359781254124974 0.445427217055526
Rspo2 3.51495712104041 0.2075183017188 0.179929458083706
Pcsk2 3.48786055875804 0.395516691688417 0.476926181057476
Nov 3.42213346194646 0.167598856354612 0.17370321151903
Lpgat1 3.42087856541779 0.137810755058068 0.0603151080526486
H2-T23|H2-T-ps 3.37849873460597 0.413107557625701 0.457832119332001
Sez6 3.37675775629258 0.575222460689085 0.579435275842392
Snca 3.36597516436609 0.227621369888939 0.213374789682447
Ephb6 3.35623171899716 0.470985990960023 0.715399544242995
Sema5a 2.76955178309938 0.325359426749254 -0.127036437686201
Ntsr1 2.69538836137354 0.694737092070058 0.708372524968632
Pcdhb21 2.57643095564444 0.170860735279004 -0.184691068061888
Neu2 2.52711233838412 0.679863905430492 0.518489666234591
Spint2 2.38574118308788 0.421552020350084 0.0758306352197863
Car12 2.31368695281445 0.762505131920989 0.794752303318469
