# Supplementary material for: Cross-Laboratory Analysis of Brain Cell Type Transcriptomes with Applications to Interpretation of Bulk Tissue Data
Source: eNeuro. 2017 Nov 30;4(6):ENEURO.0212-17.2017. doi: 10.1523/ENEURO.0212-17.2017 (PMC5707795; doi:10.1523/ENEURO.0212-17.2017)
Supplement: Extended Data 1 [file enu006172455so3.zip › markerGeneProfile-master/tests/testthat/Cortex_PyramidalDeep/Pyramidal_Glt_25d2]

Neurod6 6.28556339447253 0.498748741225559 0.253445741350859
Lamp5 5.56264198908314 0.3034216142292 0.287094490960624
Crym 5.46311658091791 0.379025192315254 0.435365944775744
Pou3f1 5.28126663711776 0.304748533619379 0.0757136875988775
Plp1 4.76902347360888 -0.0607802325618056 -0.0580816611044947
Itpka 4.71890378900392 0.483561939724602 -0.122553869404424
Gja1 4.55942435469608 -0.0657562562294797 -0.00440946182679885
Krt12 4.53195877560031 0.525072050747427 0.596019324930527
Kalrn 4.47261150610672 0.362321928974343 0.413166649900905
Rgs4 4.44486583361495 0.372717041391715 -0.134169439521298
Bhlhe22 4.4218158453203 0.509811060977607 0.234825540782632
Arpp21 4.41503518240357 0.370385013983958 0.0011227287238712
C1ql3 4.41215672124197 0.264920558401958 0.261461289513824
Rab40b 4.39100157678711 0.399709425367256 -0.119763436908887
Olig1 4.29398200764918 -0.05717503002261 0.513938655473418
Kcnip4 4.24420402111847 0.453210207438445 0.45717986562144
Sox17 4.2365482240827 0.86980193787165 0.8379530588073
Pcp4 4.21184694624762 0.195463094845143 0.08558961082212
Tsen15 4.02136182487954 0.827572346184964 0.701716037652566
Nefm 3.9539147660616 0.296010708359725 0.458241912157502
Tiam2 3.91971671850577 0.540877285152268 0.580626354292076
Sowaha 3.91379102214093 0.539481886380217 0.318109634811705
Fezf2 3.903932875374 0.401220383416787 0.288185597755234
Neurod1 3.8656671582305 0.677447684250155 -0.234402299114576
Nov 3.86348853029563 0.223315160542166 0.17370321151903
Mbp 3.86125010167611 -0.0763686749632973 0.0582520925374215
Chn1 3.84249201954543 0.532355869475548 0.00427983482928943
Dusp14 3.65259433712395 0.575658928935447 -0.0746839874611187
Egr2 3.65083464802226 0.469618547656987 0.2846432425748
Calb1 3.61525760185081 0.068066374726665 0.0144901919532787
Bhlhe40 3.60812665277009 0.239420326219357 -0.0723442379816324
S100b 3.56045368373556 -0.102057797527903 0.531180147918348
Rasl10a 3.55881741566794 0.473927453395067 0.289482235038699
Myl4 3.48838887122144 0.592675809937652 0.121221899360205
Cadps2 3.48219232499205 0.150798187032296 0.579293126677091
Etv1 3.47472749109253 0.100971219854982 -0.186334180251322
Ptgds 3.39815196478102 0.120354450777469 0.10918495074736
Grp 3.39087925650892 0.585279037963823 0.0218600861470985
Npr3 3.38947712891979 0.630751733357046 0.584654352494724
Ndrg1 3.3225082066211 0.0676267295914969 0.25468544392096
Bdnf 3.21034694844592 0.738870456813133 0.353294792915778
Myh7 3.13916326852122 0.625431680363347 0.574026090675231
Nr4a2 2.92946934630763 0.657162610154656 0.668026980281254
Eloc 2.61076158023044 0.235665107766021 -0.118986634968134
Gda 2.58452105999649 0.730295550228303 0.734329511750577
Zik1 2.37085392725139 0.358014788865516 0.0744278743395951
Stk39 2.25869057821438 0.255279537441273 0.00470590464770651
