# Supplementary material for: Cross-Laboratory Analysis of Brain Cell Type Transcriptomes with Applications to Interpretation of Bulk Tissue Data
Source: eNeuro. 2017 Nov 30;4(6):ENEURO.0212-17.2017. doi: 10.1523/ENEURO.0212-17.2017 (PMC5707795; doi:10.1523/ENEURO.0212-17.2017)
Supplement: Extended Data 1 [file enu006172455so3.zip › markerGeneProfile-master/tests/testthat/Cortex_PyramidalDeep/Pyramidal_S100a10]

Ptgds 8.06430642753778 0.481255801066366 0.202874257107598
Fmod 7.4099761148583 0.768166729829252 0.746622602704463
Neurod6 6.67110636661817 0.52805733582191 0.253445741350859
Ogn 6.35429256680757 0.915989440622249 0.856236516988845
Atp1a2 6.3056885727985 0.21302969442632 0.698122117007564
Rbp1 6.11103867356327 0.68342754088666 0.588854276871307
Aldh1a2 6.09500152937004 0.912106539956769 0.888803939555794
Gja1 6.08597456238018 -0.013598206641723 -0.237958191458906
Zic1 6.05239969401417 0.633278269919722 0.543205949577063
Mgp 5.6386688179559 0.672562344170487 0.280489766343117
Mpzl2 5.59707343794903 0.919311505535212 0.862458131591535
Spp1 5.41582695304809 0.747907981164856 0.463165066277335
Crabp2 5.29873895347618 0.932339377508374 0.929062717083473
Cxcl12 5.28254937773309 0.673960701541193 0.103118241546312
Lamp5 5.27472634142734 0.280015766330426 0.355873905405033
Gjb6 5.25868876751002 0.259270686283793 0.370244052395314
Tnnc1 5.24346182905653 0.76601066477857 0.794059711724366
Krt12 5.18430630050768 0.587571470385429 0.596019324930527
Nupr1 5.05647948007601 0.528175008017017 0.542357862633195
Efemp1 4.98762463417377 0.378345022955135 0.0655327782465309
Slc13a3 4.94251823188422 0.27130210727663 -0.193296634448231
S100a11 4.86367604750285 0.83963425992413 0.888858949620883
Ifitm2 4.85618552217224 0.805587573061081 0.78685376580457
Itpka 4.76791792322619 0.487415584463007 -0.122553869404424
Ifitm3 4.75905589589994 0.545172858172916 0.454256543353492
Anxa1 4.75444194270517 0.733199317545492 -0.0950676257444688
Pkib 4.62719822714351 0.627244650080354 0.387187909807938
Igf2 4.54340245845367 0.879823149775735 0.869790040117496
Anxa3 4.52802189366723 0.631831591864187 0.76339350979358
Foxd1 4.48799734380012 0.946247072366631 0.926108715847789
Foxc2 4.48694337351501 0.932189751059845 0.937627851661131
Vim 4.47378974526263 0.237920597865933 0.00276070730124991
Sphk1 4.44667950588699 0.742519077617348 0.756511753290946
Plp1 4.40729439796862 -0.0725823793811559 -0.1291563043897
Vtn 4.38992311733483 0.797728346613458 0.64088546557159
Islr 4.36094147104344 0.659952918925122 0.268284894462981
Arpp21 4.34699345625587 0.357903339096286 0.0011227287238712
Pcolce 4.3419748547502 0.724371786969305 0.68881677815468
Igfbp2 4.32849816532854 0.357772342508227 0.408008926758902
Phldb2 4.31288617346506 0.497664887936835 0.425948617874699
S100b 4.31258481784142 -0.0995963139350441 0.570202455620548
Rab40b 4.29642285764792 0.386027264352389 -0.119763436908887
Bmp6 4.22790474184221 0.882650531679377 0.860397616762729
Bhlhe22 4.22642550150797 0.480121014652368 0.234825540782632
Rgs4 4.21363705055668 0.340195430950787 -0.134169439521298
Aldh1a1 4.20980609983206 0.180046827050727 0.0767382696853988
Slc22a8 4.20898875544701 0.927121904714598 0.893480803900276
Myl9 4.19957799392523 0.6600141095138 0.310611433254622
S100a10 4.19634351372466 0.575115127716205 0.681928677600469
Ifitm1 4.17418352435573 0.892474322670748 0.857561574817444
Sh3d19 4.16611963788045 0.290705715027767 -0.131623645852447
Nnat 4.14209587319752 0.605486822662643 0.555031354065698
Apoe 4.13500128657046 -0.108646660325411 -0.231207778287533
Nov 4.09938579568532 0.231081231385372 -0.124840908964785
Tnfsf13|Tnfsfm13 4.09930606097998 0.638123269758031 0.664281039121851
Coch 4.07772907986618 0.765257637787523 0.612966121241335
Bmp7 4.0366104501435 0.481559606251259 0.548939802399706
Pcp4 3.97172627067232 0.165342734849726 0.145611979995926
Kalrn 3.93351970636009 0.291109538294406 0.340648003812446
Cnn2 3.93078106527564 0.76342589289565 0.747313955211614
Id3 3.92769386520758 0.118804425451077 0.162678930372548
S100a6 3.92377119018907 0.0502989394707249 0.0615315018315341
Twist1 3.92244186412961 0.935741457366532 0.91561508063249
Lgals1 3.88123204433546 0.153546209540959 0.117365002222774
Wwtr1 3.87850238492915 0.209079755021972 0.457367669247526
Crym 3.87316747474134 0.194278024260379 0.0202464200965163
Apod 3.83979193901622 0.281892950154297 -0.00413664997126571
Foxc1 3.83859078632708 0.954637280086208 0.930212343473097
Dusp14 3.83600210064189 0.601029610528211 -0.0746839874611187
Gstm2 3.8307003619269 0.927239510901391 0.893880946637481
Myl4 3.81961807937596 0.625890159780515 0.121221899360205
Ndrg1 3.80346575118253 0.1057410859214 0.25468544392096
Gjb2 3.80225142310469 0.607788200641926 0.607058145936382
Dcn 3.79309008416821 0.717940628994934 0.221006868956254
C1ql3 3.72275526583186 0.144521970750036 -0.00163605695263457
Osr1 3.71580905149268 0.930741523550507 0.894528723066964
Medag 3.65385708506377 0.597618346469533 0.199897231160094
Anxa2 3.64702890872327 0.81299281341903 0.723871082439923
Csrp2 3.6366523502049 0.654289756400462 0.657023073915561
Slc6a13 3.62170980966087 0.897638932414655 0.896203964077077
Vamp8 3.61264118735603 0.31521062376617 0.47532427265936
Chn1 3.60920715954509 0.500021046702825 0.00427983482928943
Cmbl 3.58871393711791 0.505629435916145 0.674493353441115
Wnt4 3.58593564645884 0.583073120006601 0.416700331773249
Srgn 3.55233947497292 0.554300420092739 0.667050176165233
Cald1 3.54842855399038 0.379002779858239 0.306830112890991
Dtl 3.54420318643023 0.586303834674042 -0.159001682287663
Hspb1 3.53819615035251 0.564772411419825 0.567758453124657
Serping1 3.48857094541544 0.741112448840891 0.452756845603127
Car4 3.43475268502345 0.61808635159856 0.433192443527664
Klf4 3.43420253805077 0.0681653497934526 0.0719685530119964
Ddit4l 3.42416853023591 0.45932066975929 0.0150292875073884
Perp 3.40925495561931 0.814980565983161 0.759208339066419
Nfe2l2 3.39153558622418 0.0509336005948597 0.225358170373499
Snurf|Snrpn 3.37662782085873 0.479633857536047 -0.188355340939917
Selenop 3.37619281312195 -0.110483786807052 0.46542922910997
Ctgf 3.37334933946046 0.447068802160019 0.42988059156748
Slc47a1 3.31303378851818 0.848357486388662 0.795111549298132
Slc17a6 3.28769967246525 0.560749135662248 0.218256592478068
Igfbp6 3.15297000235553 0.60136304397315 0.539576213081876
Socs2 3.10113704663314 0.556750206188849 0.613502409982232
Car13 3.07575570699622 0.876472342817033 0.831051748922746
Ntng1 3.01868677841559 0.427190543450906 0.0542404615042307
Dkkl1 2.98378199616127 0.792390352076804 0.502608833113105
Ehbp1l1 2.95170423387967 0.531292781497403 0.16845007647078
Ccdc85a 2.88805781356786 0.138501064656763 0.00851112759203373
Emp3 2.78406184296682 0.715825837871805 -0.0572054114477647
Vasn 2.681081232251 0.132386596991667 -0.154007906927086
Tagln 2.47129496183789 0.72231619354338 0.229254291589214
Tmod3 2.39877719620385 0.0958140837162485 0.00753641022265219
Anxa4 2.39301456610336 0.635311793260411 0.217777127510153
Tm4sf1 2.10493948282502 0.548466286760845 0.273163540132957
