# Supplementary material for: Cross-Laboratory Analysis of Brain Cell Type Transcriptomes with Applications to Interpretation of Bulk Tissue Data
Source: eNeuro. 2017 Nov 30;4(6):ENEURO.0212-17.2017. doi: 10.1523/ENEURO.0212-17.2017 (PMC5707795; doi:10.1523/ENEURO.0212-17.2017)
Supplement: Extended Data 2 [file enu006172455so4.zip]

Archive with 34 entries (26 files):
- homologene-master/
- homologene-master/.Rbuildignore
- homologene-master/.gitignore
- homologene-master/.travis.yml
- homologene-master/DESCRIPTION
- homologene-master/LICENSE
- homologene-master/NAMESPACE
- homologene-master/R/
- homologene-master/R/homologene.R
- homologene-master/R/import.R
- homologene-master/README.md
- homologene-master/README.rmd
- homologene-master/data-raw/
- homologene-master/data-raw/homologeneData.tsv
- homologene-master/data-raw/release
- homologene-master/data/
- homologene-master/data/homologeneData.rda
- homologene-master/data/homologeneVersion.rda
- homologene-master/data/taxData.rda
- homologene-master/homologene.Rproj
- homologene-master/man/
- homologene-master/man/homologene.Rd
- homologene-master/man/homologeneData.Rd
- homologene-master/man/homologeneVersion.Rd
- homologene-master/man/human2mouse.Rd
- homologene-master/man/mouse2human.Rd
- homologene-master/man/reexports.Rd
- homologene-master/process/
- homologene-master/process/autoUpdate.sh
- homologene-master/process/prepHomologene.R
- homologene-master/tests/
- homologene-master/tests/testthat.R
- homologene-master/tests/testthat/
- homologene-master/tests/testthat/test_homologene.R
