# Supplementary material for: Cross-Laboratory Analysis of Brain Cell Type Transcriptomes with Applications to Interpretation of Bulk Tissue Data
Source: eNeuro. 2017 Nov 30;4(6):ENEURO.0212-17.2017. doi: 10.1523/ENEURO.0212-17.2017 (PMC5707795; doi:10.1523/ENEURO.0212-17.2017)
Supplement: Extended Data 2 [file enu006172455so4.zip › homologene-master/DESCRIPTION]

Package: homologene
Type: Package
Title: Quick access to homology information
Version: 1.0.68
Imports:
    dplyr,
    magrittr
Suggests:
    testthat
Date: 2015-11-06
Author: Ogan Mancarci
Maintainer: Ogan Mancarci <ogan.mancarci@gmail.com>
Description: A pre-parsed version of homologene file from NCBI for easy access
    to homology information
License: MIT
LazyData: true
RoxygenNote: 6.0.1
