# Supplementary material for: Cross-Laboratory Analysis of Brain Cell Type Transcriptomes with Applications to Interpretation of Bulk Tissue Data
Source: eNeuro. 2017 Nov 30;4(6):ENEURO.0212-17.2017. doi: 10.1523/ENEURO.0212-17.2017 (PMC5707795; doi:10.1523/ENEURO.0212-17.2017)
Supplement: Extended Data 2 [file enu006172455so4.zip › homologene-master/R/homologene.R]

#' Get homologues of given genes
#' @description Given a list of genes and a taxid, returns a data frame inlcuding the genes and their corresponding homologues
#' @param genes A vector of gene symbols
#' @param inTax taxid of the species that the input genes are coming from
#' @param outTax taxid of the species that you are seeking homology
#' @export
homologene = function(genes, inTax, outTax){
    genes <- unique(genes) #remove duplicates
    out = homologene::homologeneData %>% 
        dplyr::filter(Taxonomy %in% inTax & Gene.Symbol %in% genes) %>%
        dplyr::select(HID,Gene.Symbol)
    names(out)[2] = inTax
    
    out2 = homologene::homologeneData %>%  dplyr::filter(Taxonomy %in% outTax & HID %in% out$HID) %>%
      dplyr::select(HID,Gene.Symbol)
    names(out2)[2] = outTax
    
    output = merge(out,out2) %>% dplyr::select(2:3)

    # preserve order with temporary column
    output$sortBy <- factor(output[,1], levels = genes)
    output <- dplyr::arrange(output, sortBy)
    output$sortBy <- NULL
    
    return(output)
}

#' Mouse/human wraper for homologene
#' @param genes A vector of gene symbols
#' @export
mouse2human = function(genes){
    out = homologene(genes,10090,9606)
    names(out) = c('mouseGene', 'humanGene')
    return(out)
}


#' Human/mouse wraper for homologene
#' @param genes A vector of gene symbols
#' @export
human2mouse = function(genes){
    out = homologene(genes,9606,10090)
    names(out) = c('humanGene','mouseGene')
    return(out)
}


#' List of gene homologues used by homologene functions
"homologeneData"

#' Version of homologene used
"homologeneVersion"
