# Supplementary material for: Cross-Laboratory Analysis of Brain Cell Type Transcriptomes with Applications to Interpretation of Bulk Tissue Data
Source: eNeuro. 2017 Nov 30;4(6):ENEURO.0212-17.2017. doi: 10.1523/ENEURO.0212-17.2017 (PMC5707795; doi:10.1523/ENEURO.0212-17.2017)
Supplement: Extended Data 2 [file enu006172455so4.zip › homologene-master/data-raw/homologeneData.tsv]

HID	Gene.Symbol	Taxonomy
3	acdh-8	6239
3	acdh-7	6239
5	acdh-12	6239
6	kat-1	6239
6	T02G5.4	6239
13	R04B3.2	6239
35	cua-1	6239
39	tag-173	6239
77	cpt-2	6239
84	dld-1	6239
85	dpyd-1	6239
94	W01A11.1	6239
96	Y66D12A.15	6239
100	CELE_F27D4.1	6239
110	fah-1	6239
115	fum-1	6239
119	W03G11.3	6239
124	CELE_C29E4.10	6239
126	ZK1058.3	6239
129	CELE_T04A8.7	6239
130	CELE_F54D5.7	6239
132	cat-4	6239
141	R12C12.1	6239
142	glc-2	6239
145	gpi-1	6239
148	gss-1	6239
149	msh-6	6239
152	ech-1	6239
152	T08B2.7	6239
153	B0303.3	6239
156	hgo-1	6239
159	Y71G12B.10	6239
197	lig-1	6239
221	gana-1	6239
223	ptc-1	6239
223	ptc-3	6239
223	ptc-2	6239
227	K02D7.1	6239
231	C16A3.10	6239
234	pah-1	6239
236	pcca-1	6239
239	K12C11.1	6239
240	prx-12	6239
246	C14B9.8	6239
247	Y67D8A.2	6239
257	CELE_F52B11.2	6239
268	ptps-1	6239
270	prx-5	6239
271	qdpr-1	6239
285	sgn-1	6239
286	nkcc-1	6239
307	cat-2	6239
324	F55B11.1	6239
331	dif-1	6239
344	Y50D7A.2	6239
347	gale-1	6239
352	T25G3.4	6239
358	dhs-28	6239
371	lis-1	6239
372	mvk-1	6239
377	C05C10.3	6239
379	bli-4	6239
392	sod-1	6239
392	sod-5	6239
393	par-4	6239
394	suox-1	6239
409	CELE_F25B4.1	6239
413	T19B4.3	6239
437	hex-1	6239
443	T13C2.6	6239
447	pccb-1	6239
457	asm-2	6239
530	sod-2	6239
530	sod-3	6239
531	gsr-1	6239
536	agl-1	6239
542	gta-1	6239
543	ace-1	6239
553	dop-1	6239
554	ahcy-1	6239
568	F14F4.1	6239
568	CELE_T07D10.2	6239
569	Y39E4A.3	6239
578	egl-19	6239
593	acr-16	6239
593	acr-25	6239
593	acr-11	6239
593	acr-9	6239
593	acr-14	6239
593	acr-10	6239
593	acr-7	6239
598	B0395.3	6239
615	tbh-1	6239
623	dop-2	6239
633	gab-1	6239
635	unc-25	6239
637	F38B6.4	6239
648	nmr-2	6239
651	mgl-1	6239
664	gcy-32	6239
664	gcy-35	6239
664	gcy-36	6239
664	gcy-34	6239
664	gcy-37	6239
665	guk-1	6239
669	tyra-2	6239
694	nhr-141	6239
694	nhr-204	6239
694	nhr-60	6239
694	nhr-253	6239
694	nhr-254	6239
694	nhr-252	6239
694	nhr-278	6239
694	nhr-167	6239
694	nhr-221	6239
694	nhr-152	6239
694	nhr-222	6239
694	nhr-187	6239
694	nhr-185	6239
694	nhr-15	6239
694	nhr-186	6239
694	nhr-189	6239
694	nhr-188	6239
694	nhr-51	6239
694	nhr-157	6239
694	nhr-158	6239
694	nhr-159	6239
694	nhr-192	6239
694	nhr-148	6239
694	nhr-147	6239
694	nhr-149	6239
694	nhr-116	6239
694	nhr-39	6239
694	nhr-172	6239
694	nhr-171	6239
694	nhr-198	6239
694	nhr-196	6239
694	nhr-268	6239
694	nhr-168	6239
694	nhr-206	6239
694	nhr-208	6239
694	nhr-207	6239
694	nhr-154	6239
694	nhr-209	6239
694	nhr-153	6239
694	nhr-136	6239
694	nhr-173	6239
694	nhr-233	6239
694	nhr-197	6239
694	nhr-52	6239
694	nhr-223	6239
694	nhr-283	6239
694	nhr-26	6239
694	nhr-27	6239
694	nhr-215	6239
694	nhr-272	6239
694	nhr-9	6239
694	nhr-255	6239
694	nhr-285	6239
694	nhr-281	6239
694	nhr-166	6239
694	nhr-124	6239
694	nhr-129	6239
694	nhr-120	6239
694	nhr-68	6239
694	nhr-114	6239
694	nhr-101	6239
694	nhr-10	6239
694	nhr-1	6239
694	nhr-47	6239
694	nhr-17	6239
694	nhr-40	6239
694	nhr-137	6239
694	nhr-276	6239
700	npr-7	6239
701	npr-6	6239
712	pdhb-1	6239
721	ama-1	6239
722	rpb-2	6239
725	emb-8	6239
726	cyn-6	6239
726	cyn-5	6239
730	pri-1	6239
730	T24C4.5	6239
731	pri-2	6239
747	rpl-3	6239
748	rpl-4	6239
756	rpl-18	6239
763	rpl-24.1	6239
766	rpl-30	6239
776	rpl-41	6239
779	rps-3	6239
783	rps-5	6239
794	rps-16	6239
799	rps-23	6239
803	rps-27	6239
806	rnr-1	6239
816	dat-1	6239
824	C49A9.7	6239
830	top-2	6239
834	Y110A7A.4	6239
840	alh-7	6239
843	let-268	6239
846	CELE_Y111B2A.12	6239
849	abcf-1	6239
854	acly-2	6239
854	D1005.1	6239
856	aco-2	6239
862	atn-1	6239
868	acy-1	6239
871	F10D7.2	6239
888	hrdl-1	6239
896	ndx-4	6239
908	rhi-1	6239
913	alh-9	6239
936	calu-1	6239
946	cyh-1	6239
963	cdk-4	6239
975	chk-1	6239
981	CELE_F53F4.3	6239
989	ldb-1	6239
993	tax-2	6239
994	tax-4	6239
999	cpd-2	6239
1012	cpf-1	6239
1014	suf-1	6239
1015	ctbp-1	6239
1022	cpz-1	6239
1027	dad-1	6239
1032	dars-1	6239
1039	rha-1	6239
1040	F56D2.6	6239
1043	dhod-1	6239
1045	K01G5.5	6239
1046	dlg-1	6239
1052	crn-6	6239
1052	nuc-1	6239
1053	dhc-1	6239
1058	CELE_Y60A3A.14	6239
1059	dph-1	6239
1061	C02F5.3	6239
1069	Y25C1A.13	6239
1069	F58A6.1	6239
1080	ZK1098.4	6239
1099	fib-1	6239
1119	fln-1	6239
1132	gbb-1	6239
1140	CELE_T20G5.10	6239
1148	gcs-1	6239
1155	C11E4.2	6239
1155	Y94H6A.4	6239
1155	C11E4.1	6239
1158	ttb-1	6239
1159	CELE_T16H12.4	6239
1161	brf-1	6239
1168	npr-2	6239
1168	npr-1	6239
1174	C44B7.2	6239
1185	R02F2.9	6239
1205	eif-3.E	6239
1212	vab-3	6239
1213	aars-2	6239
1216	acdh-3	6239
1216	acdh-1	6239
1217	pho-5	6239
1222	pme-1	6239
1227	let-754	6239
1235	smd-1	6239
1240	dpf-5	6239
1250	C13B9.3	6239
1251	arc-1	6239
1256	arf-6	6239
1260	evl-20	6239
1273	atp-2	6239
1279	spe-5	6239
1282	vha-8	6239
1283	atp-3	6239
1284	ech-5	6239
1324	cnx-1	6239
1328	cars-1	6239
1336	cct-6	6239
1354	unc-59	6239
1363	cdk-7	6239
1365	cdo-1	6239
1390	emb-9	6239
1390	let-2	6239
1412	pyr-1	6239
1432	cth-1	6239
1432	cth-2	6239
1434	hmp-2	6239
1444	ZK669.4	6239
1453	dhps-1	6239
1455	magu-1	6239
1456	dlst-1	6239
1480	eef-1B.1	6239
1487	inf-1	6239
1503	CELE_F23C8.5	6239
1534	fnta-1	6239
1535	fntb-1	6239
1547	gars-1	6239
1557	E01A2.1	6239
1571	got-1.2	6239
1572	got-2.2	6239
1572	got-2.1	6239
1576	sem-5	6239
1592	hars-1	6239
1620	hpd-1	6239
1624	C30C11.4	6239
1626	hsp-60	6239
1657	aco-1	6239
1661	lim-7	6239
1673	itr-1	6239
1676	ivd-1	6239
1691	twk-46	6239
1693	slo-1	6239
1707	imb-1	6239
1710	imb-3	6239
1723	lam-1	6239
1724	lam-2	6239
1768	mdf-2	6239
1804	gly-14	6239
1804	gly-13	6239
1806	gly-20	6239
1808	gly-2	6239
1821	mnat-1	6239
1825	ZK632.4	6239
1830	him-14	6239
1833	erm-1	6239
1838	B0228.7	6239
1840	F46B6.6	6239
1857	F10G8.6	6239
1859	ncbp-1	6239
1866	lpd-5	6239
1867	T20H4.5	6239
1875	nfx-1	6239
1897	nth-1	6239
1902	mac-1	6239
1906	odc-1	6239
1918	C53B4.3	6239
1930	kpc-1	6239
1936	pak-1	6239
1945	pcn-1	6239
1951	pdcd-2	6239
1954	pdl-1	6239
1957	pde-6	6239
1967	prx-13	6239
1979	R05F9.6	6239
1980	phb-1	6239
1982	piga-1	6239
1986	vps-34	6239
1997	plc-3	6239
2004	tag-135	6239
2014	F10C2.4	6239
2015	pole-2	6239
2017	rpb-3	6239
2019	rpb-7	6239
2027	ppm-1	6239
2032	T09A5.9	6239
2038	pph-4.1	6239
2054	pkn-1	6239
2055	dkf-2	6239
2056	CELE_ZK1307.8	6239
2063	mek-2	6239
2073	CELE_W04G3.5	6239
2080	pas-6	6239
2081	pas-2	6239
2082	pas-7	6239
2083	pas-3	6239
2084	pas-5	6239
2085	pas-1	6239
2087	pbs-6	6239
2088	pbs-4	6239
2089	pbs-3	6239
2095	rpt-2	6239
2096	rpt-1	6239
2097	rpt-5	6239
2098	rpt-6	6239
2098	F56F11.4	6239
2101	rpn-1	6239
2102	rpn-3	6239
2104	rpn-8	6239
2108	rpn-6.1	6239
2109	rpn-5	6239
2110	rpn-9	6239
2111	Y66D12A.9	6239
2120	ptp-1	6239
2140	pmp-1	6239
2140	pmp-2	6239
2142	alh-13	6239
2143	Y37E3.11	6239
2145	T22F3.3	6239
2155	rad-51	6239
2172	lin-35	6239
2185	smg-2	6239
2188	rfc-3	6239
2202	rnh-1.0	6239
2205	abce-1	6239
2206	sax-3	6239
2212	mrpl-12	6239
2213	ribo-1	6239
2214	ostd-1	6239
2255	sdhb-1	6239
2277	itsn-1	6239
2290	snf-11	6239
2298	cat-1	6239
2308	swsn-4	6239
2310	snfc-5	6239
2325	mog-2	6239
2332	snx-1	6239
2333	mboa-1	6239
2353	spc-1	6239
2354	unc-70	6239
2361	F37F2.2	6239
2362	F21D5.7	6239
2364	CELE_F38A1.8	6239
2366	C44E4.4	6239
2368	trap-1	6239
2369	trap-2	6239
2381	syx-5	6239
2382	unc-18	6239
2384	spt-5	6239
2386	CELE_C08F8.2	6239
2387	sft-1	6239
2395	adm-4	6239
2418	egl-44	6239
2425	CELE_Y54E10BR.2	6239
2467	top-1	6239
2471	F21H12.6	6239
2476	CELE_T05E11.3	6239
2481	Y87G2A.11	6239
2484	ger-1	6239
2486	dnj-7	6239
2486	dnj-28	6239
2490	tufm-1	6239
2506	let-70	6239
2514	smo-1	6239
2520	sqv-4	6239
2525	ucr-1	6239
2531	pfd-3	6239
2541	vrk-1	6239
2554	xpo-1	6239
2587	prl-1	6239
2592	math-33	6239
2597	cul-5	6239
2608	K07H8.3	6239
2616	F34D10.2	6239
2634	ppk-2	6239
2635	CELE_W07A8.2	6239
2635	F47A4.5	6239
2637	misc-1	6239
2658	mog-4	6239
2661	cul-3	6239
2662	cul-2	6239
2663	cul-1	6239
2667	tpst-1	6239
2670	air-2	6239
2676	rae-1	6239
2680	abts-1	6239
2683	gck-2	6239
2685	hlb-1	6239
2701	hat-1	6239
2705	dgk-2	6239
2716	ads-1	6239
2726	F32B6.3	6239
2729	R07B7.5	6239
2731	F57C9.1	6239
2736	lin-2	6239
2745	rgs-2	6239
2745	rgs-1	6239
2754	uso-1	6239
2755	unc-31	6239
2771	cdh-1	6239
2779	egl-45	6239
2781	eif-3.C	6239
2782	eif-3.D	6239
2783	eif-3.F	6239
2784	eif-3.G	6239
2785	eif-3.H	6239
2786	eif-3.I	6239
2791	syn-16	6239
2794	bec-1	6239
2800	mrpl-40	6239
2804	bre-4	6239
2809	mbf-1	6239
2815	ctn-1	6239
2816	tag-72	6239
2838	CELE_Y59A8B.8	6239
2838	CELE_Y59A8B.25	6239
2839	snap-1	6239
2843	riok-3	6239
2847	CELE_K03H1.13	6239
2854	sucg-1	6239
2856	suca-1	6239
2863	npr-9	6239
2865	dpm-1	6239
2866	baf-1	6239
2895	pix-1	6239
2897	tag-38	6239
2900	CELE_W03F9.1	6239
2906	C07A9.2	6239
2908	aps-1	6239
2921	hip-1	6239
2923	Y48C3A.14	6239
2925	C15H9.7	6239
2930	CELE_Y37A1B.5	6239
2951	rfl-1	6239
2954	unc-16	6239
2959	C56C10.10	6239
2965	nac-1	6239
2965	nac-3	6239
2967	gbh-1	6239
2970	gcy-28	6239
2979	C34F11.3	6239
2981	arr-1	6239
2983	C55F2.1	6239
2985	H28O16.1	6239
2986	vha-4	6239
2991	byn-1	6239
2994	nkat-3	6239
2994	nkat-1	6239
3000	dpy-23	6239
3001	aps-2	6239
3018	ech-6	6239
3020	Y37E3.10	6239
3034	crn-1	6239
3060	T28D6.6	6239
3069	aex-6	6239
3073	sdha-1	6239
3073	sdha-2	6239
3074	mel-32	6239
3075	glt-1	6239
3078	snr-1	6239
3084	wars-1	6239
3100	wah-1	6239
3116	grp-1	6239
3119	vha-9	6239
3124	csn-2	6239
3133	eftu-2	6239
3135	rab-28	6239
3145	Y76B12C.3	6239
3149	fat-3	6239
3149	fat-4	6239
3151	mdt-17	6239
3153	let-49	6239
3158	mdt-20	6239
3159	Y52B11C.1	6239
3160	mppb-1	6239
3165	cgp-1	6239
3175	abtm-1	6239
3193	bcs-1	6239
3197	lin-45	6239
3201	CELE_F30B5.4	6239
3210	ubc-3	6239
3213	clh-3	6239
3213	clh-4	6239
3218	Y71F9AL.17	6239
3221	CELE_JC8.5	6239
3238	cgh-1	6239
3274	T21C9.4	6239
3275	let-721	6239
3279	dpf-2	6239
3280	fars-1	6239
3294	C35C5.11	6239
3294	C35C5.2	6239
3294	R57.1	6239
3295	frg-1	6239
3297	gly-4	6239
3304	CELE_Y111B2A.13	6239
3318	pat-4	6239
3325	mcm-2	6239
3343	CELE_F59C6.5	6239
3346	nuo-2	6239
3355	pdr-1	6239
3356	pck-2	6239
3356	pck-1	6239
3371	ggtb-1	6239
3374	sco-1	6239
3380	rnp-2	6239
3381	snr-4	6239
3383	rop-1	6239
3394	top-3	6239
3404	dap-3	6239
3412	pabp-2	6239
3425	laf-1	6239
3436	ash-2	6239
3438	ost-1	6239
3444	vha-16	6239
3446	prp-4	6239
3447	prp-3	6239
3452	T02H6.1	6239
3456	sng-1	6239
3458	Y82E9BR.18	6239
3472	ncx-4	6239
3472	ncx-5	6239
3475	etf-1	6239
3476	T26C5.3	6239
3499	CELE_F38E11.5	6239
3507	W02B12.11	6239
3512	snap-29	6239
3515	Y54E10A.3	6239
3516	slt-1	6239
3521	C34B2.6	6239
3538	F08G12.2	6239
3538	C18E3.5	6239
3542	ddx-23	6239
3552	sur-2	6239
3566	atg-5	6239
3572	chc-1	6239
3577	tlf-1	6239
3581	CELE_F38E1.9	6239
3586	H43I07.2	6239
3588	epg-4	6239
3597	sec-22	6239
3606	prdx-6	6239
3615	sec-24.1	6239
3620	cap-2	6239
3623	cdk-5	6239
3625	ctns-1	6239
3626	dapk-1	6239
3627	Y55F3BR.1	6239
3628	mog-5	6239
3645	CELE_Y70C5C.1	6239
3645	C28F5.4	6239
3645	F44E7.4	6239
3645	C02G6.2	6239
3645	C02G6.1	6239
3658	atx-3	6239
3664	CELE_C33A12.1	6239
3666	Y53G8AL.2	6239
3669	C16A3.5	6239
3670	nuo-5	6239
3672	M28.5	6239
3676	nucb-1	6239
3680	pcyt-1	6239
3680	Y18H1A.11	6239
3682	pde-1	6239
3685	Y48E1B.3	6239
3690	plk-1	6239
3690	plk-2	6239
3693	exos-9	6239
3702	F55F8.3	6239
3703	pmp-3	6239
3704	qars-1	6239
3708	rpy-1	6239
3709	F21H12.1	6239
3742	unc-76	6239
3744	rnp-4	6239
3746	R08D7.7	6239
3769	fce-2	6239
3780	usp-14	6239
3782	E01B7.1	6239
3785	akt-1	6239
3785	akt-2	6239
3792	CELE_Y69A2AR.18	6239
3795	unc-32	6239
3803	cic-1	6239
3821	ostb-1	6239
3849	gfrp-1	6239
3879	grk-1	6239
3885	CELE_R02D3.3	6239
3890	Y17G7B.3	6239
3898	hcf-1	6239
3903	ubc-20	6239
3903	ubc-21	6239
3904	hint-1	6239
3908	hsp-4	6239
3908	hsp-3	6239
3918	W02B12.10	6239
3942	ral-1	6239
3973	ntl-9	6239
3974	smc-3	6239
3981	wdr-46	6239
3990	mdt-6	6239
3991	F25E2.3	6239
3991	CELE_C17C3.3	6239
3991	CELE_C17C3.1	6239
3991	C37H5.13	6239
4002	hpo-4	6239
4017	unc-101	6239
4019	aos-1	6239
4037	idha-1	6239
4043	ttx-7	6239
4045	ipp-5	6239
4053	kars-1	6239
4056	klc-2	6239
4060	epi-1	6239
4070	ile-1	6239
4082	alh-8	6239
4083	mre-11	6239
4117	sos-1	6239
4122	snt-1	6239
4126	taf-13	6239
4132	C28H8.11	6239
4136	svh-1	6239
4160	fars-3	6239
4166	F23F1.5	6239
4167	E02H1.2	6239
4172	pqbp-1.1	6239
4172	pqbp-1.2	6239
4173	F25H2.6	6239
4176	C46H11.3	6239
4176	arx-7	6239
4177	arx-6	6239
4178	arx-5	6239
4181	arx-2	6239
4182	tsp-12	6239
4184	tsfm-1	6239
4187	arx-4	6239
4198	tag-320	6239
4210	CELE_F23B12.7	6239
4212	CELE_R02D3.1	6239
4217	ZK1127.5	6239
4219	cnih-2	6239
4225	tag-170	6239
4228	K09E4.2	6239
4240	rpn-11	6239
4252	hut-1	6239
4261	CELE_C23G10.2	6239
4277	fce-1	6239
4281	chn-1	6239
4289	CELE_C16C10.4	6239
4291	T12A2.7	6239
4294	prp-21	6239
4301	marc-6	6239
4316	D2030.1	6239
4317	C33G3.4	6239
4323	mcm-7	6239
4324	mdh-1	6239
4332	mfap-1	6239
4337	CELE_Y67H2A.7	6239
4343	F49E2.1	6239
4343	CELE_F49H6.5	6239
4349	mthf-1	6239
4362	K11H3.3	6239
4373	cct-3	6239
4378	isp-1	6239
4383	Y54G2A.23	6239
4385	clpp-1	6239
4390	F08B12.1	6239
4393	Y51H7C.5	6239
4431	micu-1	6239
4437	tag-231	6239
4446	rack-1	6239
4451	epac-1	6239
4455	teg-1	6239
4456	F53A2.7	6239
4474	dli-1	6239
4480	F42H10.3	6239
4485	ned-8	6239
4502	nsf-1	6239
4513	W08E12.7	6239
4530	CELE_ZK550.6	6239
4531	Y110A2AL.13	6239
4533	CELE_Y54F10AR.1	6239
4539	F33H2.5	6239
4540	rpb-8	6239
4541	rpb-9	6239
4542	rpb-11	6239
4550	pph-5	6239
4551	aak-2	6239
4556	pkg-1	6239
4573	trap-4	6239
4584	tsg-101	6239
4587	vars-2	6239
4593	F13H10.4	6239
4597	him-1	6239
4605	mig-32	6239
4617	CELE_Y39A1A.14	6239
4620	E04A4.5	6239
4621	zer-1	6239
4627	Y71H2AM.9	6239
4630	zhit-1	6239
4631	T09B4.9	6239
4639	cif-1	6239
4642	sec-23	6239
4653	calm-1	6239
4658	T24H7.2	6239
4658	T14G8.3	6239
4660	K07C5.4	6239
4662	atg-7	6239
4664	rnh-2	6239
4667	dnc-2	6239
4673	praf-3	6239
4675	arx-3	6239
4676	C33F10.14	6239
4681	sptl-1	6239
4687	agef-1	6239
4690	K07C5.6	6239
4693	mrpl-28	6239
4694	cct-7	6239
4695	cct-4	6239
4696	cct-2	6239
4701	trxr-2	6239
4702	CELE_Y106G6E.4	6239
4706	prp-8	6239
4710	B0286.3	6239
4711	Y53C12B.1	6239
4722	W09C3.4	6239
4744	rpt-3	6239
4751	sars-1	6239
4760	gfl-1	6239
4761	osm-5	6239
4766	usp-3	6239
4769	glrx-3	6239
4771	nprl-2	6239
4777	mtx-2	6239
4778	ykt-6	6239
4779	F32D8.13	6239
4783	etr-1	6239
4788	fars-2	6239
4792	dnc-6	6239
4802	cct-8	6239
4803	C11H1.7	6239
4812	nud-1	6239
4841	T28D6.7	6239
4851	D2030.2	6239
4852	pde-5	6239
4856	ruvb-2	6239
4877	CELE_D1054.3	6239
4879	tcer-1	6239
4879	ZK1127.6	6239
4891	R07H5.8	6239
4904	mcm-5	6239
4916	Y24D9A.8	6239
4926	EEED8.16	6239
4935	Y45G12B.2	6239
4937	F13H8.2	6239
4938	F22D3.6	6239
4944	prdx-3	6239
4947	spg-7	6239
4949	T13H5.4	6239
4965	sti-1	6239
4969	C18A3.3	6239
4972	F47G9.1	6239
4973	CELE_Y54E2A.4	6239
4975	clpf-1	6239
4976	unc-112	6239
4977	csn-6	6239
4993	tlk-1	6239
4996	K08E4.6	6239
4997	M01F1.3	6239
5011	ND1	6239
5016	COX1	6239
5017	COX2	6239
5035	idhb-1	6239
5045	R12E2.13	6239
5062	stc-1	6239
5064	taf-5	6239
5072	hke-4.2	6239
5090	cfim-1	6239
5093	R05D11.4	6239
5100	C04F12.8	6239
5114	C05C8.2	6239
5124	rpc-1	6239
5129	CELE_JC8.2	6239
5139	fic-1	6239
5151	nuo-1	6239
5153	C46F11.6	6239
5154	trap-3	6239
5168	cdc-48.1	6239
5168	cdc-48.2	6239
5193	erl-1	6239
5198	tre-1	6239
5198	tre-3	6239
5198	tre-5	6239
5203	haf-6	6239
5207	F55A3.3	6239
5211	F09E5.8	6239
5220	dnj-29	6239
5230	T03G11.4	6239
5230	ZC410.3	6239
5235	F59D6.7	6239
5235	ZK856.8	6239
5237	F18F11.1	6239
5239	vps-22	6239
5240	ddx-19	6239
5247	F21D5.5	6239
5248	sqv-3	6239
5250	vps-45	6239
5254	F45G2.4	6239
5257	gop-2	6239
5263	phb-2	6239
5277	chhy-1	6239
5289	erv-46	6239
5296	C16A3.6	6239
5308	CELE_Y60A3A.9	6239
5325	iars-1	6239
5335	apa-2	6239
5343	ZK180.3	6239
5353	coq-1	6239
5354	T09B4.1	6239
5356	pyp-1	6239
5358	imb-2	6239
5361	tag-210	6239
5362	mecr-1	6239
5364	F57B9.1	6239
5368	prp-6	6239
5372	R74.7	6239
5385	C54G10.4	6239
5387	T26A5.4	6239
5388	ndx-2	6239
5403	npl-4.2	6239
5403	npl-4.1	6239
5411	CELE_Y54F10AL.1	6239
5422	pyc-1	6239
5424	F52C12.1	6239
5426	aagr-3	6239
5426	aagr-4	6239
5429	T04B8.5	6239
5430	CELE_F53H1.1	6239
5431	F45F2.9	6239
5436	sedl-1	6239
5439	homt-1	6239
5441	CELE_C55A6.9	6239
5463	B0205.6	6239
5464	K09H9.2	6239
5467	pgs-1	6239
5468	rer-1	6239
5482	F07A11.5	6239
5486	C27F2.4	6239
5490	CELE_Y52B11A.2	6239
5494	W07E6.2	6239
5513	C53A3.2	6239
5513	K02D10.1	6239
5513	CELE_K09H11.7	6239
5513	F44E7.2	6239
5513	C45E5.1	6239
5518	pqn-68	6239
5524	Y48A6B.3	6239
5534	CELE_F54D5.12	6239
5536	F32D8.12	6239
5537	W07E11.1	6239
5540	E02H1.6	6239
5563	ZK686.4	6239
5568	rpl-13	6239
5576	tag-151	6239
5578	tag-335	6239
5589	B0035.16	6239
5590	Y94H6A.5	6239
5593	gpdh-2	6239
5602	F33D11.10	6239
5602	Y65B4A.6	6239
5605	vps-54	6239
5607	F09F7.4	6239
5610	Y77E11A.6	6239
5632	trm-1	6239
5637	CELE_C33C12.9	6239
5650	F43D9.3	6239
5652	T05G5.5	6239
5656	cct-1	6239
5664	Y25C1A.5	6239
5666	F26D11.1	6239
5673	prx-10	6239
5675	ZK1010.2	6239
5706	F30A10.9	6239
5716	prp-17	6239
5719	ncs-1	6239
5735	F21F3.3	6239
5735	M01E11.1	6239
5738	C50F2.3	6239
5745	B0041.5	6239
5754	CELE_Y57A10A.16	6239
5756	vps-52	6239
5757	F41E6.9	6239
5759	CELE_Y113G7B.24	6239
5762	puf-12	6239
5781	T23B12.4	6239
5782	C30F12.2	6239
5783	vha-14	6239
5785	F48E8.3	6239
5790	F58H1.3	6239
5791	CELE_C10C6.6	6239
5794	CELE_B0334.3	6239
5799	nstp-2	6239
5803	C11D2.7	6239
5830	pars-2	6239
5844	CELE_W09C5.1	6239
5848	T06D8.5	6239
5853	C27H6.8	6239
5854	cogc-3	6239
5859	snrp-200	6239
5865	Y38F1A.6	6239
5876	F52H3.2	6239
5879	perm-3	6239
5883	osm-3	6239
5887	gcn-1	6239
5894	xrn-1	6239
5898	Y25C1A.7	6239
5905	W03F8.3	6239
5907	F45G2.9	6239
5917	C53H9.2	6239
5930	F09E5.2	6239
5931	pus-1	6239
5938	pnc-2	6239
5938	pnc-1	6239
5952	CELE_M142.8	6239
5961	R05D7.4	6239
5961	F32B4.6	6239
5969	E04D5.1	6239
5970	CELE_F10F2.2	6239
5980	prp-31	6239
5981	crn-5	6239
5982	hpo-12	6239
5984	lpd-7	6239
5993	K04G7.11	6239
5998	nol-10	6239
6009	CELE_Y105E8A.20	6239
6017	exos-4.1	6239
6036	pro-3	6239
6039	coq-6	6239
6040	CELE_C16C10.1	6239
6042	F52C12.6	6239
6052	sft-4	6239
6064	F21D5.2	6239
6073	sars-2	6239
6078	mppa-1	6239
6081	alh-6	6239
6086	C25G4.2	6239
6092	CELE_T26G10.1	6239
6095	exos-2	6239
6096	C53A5.17	6239
6099	B0464.9	6239
6100	W09D10.4	6239
6108	moc-3	6239
6110	dnpp-1	6239
6115	F45G2.10	6239
6120	C48B6.2	6239
6124	dna-2	6239
6127	T25G3.3	6239
6149	Y71H2AM.20	6239
6151	K01C8.7	6239
6173	Y71H2AM.6	6239
6175	F29B9.1	6239
6182	CELE_T05H4.4	6239
6182	hpo-19	6239
6204	icl-1	6239
6221	vps-35	6239
6222	inos-1	6239
6229	CELE_W02A11.1	6239
6238	Y119D3B.14	6239
6243	hpo-20	6239
6257	mtr-4	6239
6262	CELE_JC8.4	6239
6264	vps-53	6239
6272	tag-253	6239
6274	B0491.1	6239
6275	Y47D3A.21	6239
6277	ZC373.5	6239
6283	F53B7.3	6239
6285	R53.2	6239
6287	cct-5	6239
6289	hap-1	6239
6290	dohh-1	6239
6303	vps-25	6239
6320	sac-1	6239
6330	CELE_Y54E10BR.1	6239
6332	R186.3	6239
6337	ZK856.10	6239
6338	T23D8.3	6239
6345	apn-1	6239
6347	CELE_Y57G11C.43	6239
6349	CELE_C16C10.2	6239
6350	F37C12.1	6239
6368	T27F7.1	6239
6369	lpd-8	6239
6377	ZK1098.1	6239
6379	F10E7.5	6239
6382	vps-2	6239
6384	drp-1	6239
6391	unc-50	6239
6395	Y71H2AM.1	6239
6396	F40E10.6	6239
6399	ZK1098.5	6239
6403	hoe-1	6239
6404	Y54E10A.10	6239
6406	Y67D2.6	6239
6424	app-1	6239
6424	Y45G5AM.2	6239
6430	ZK430.7	6239
6431	Y71G12B.8	6239
6438	sbds-1	6239
6447	CELE_C08B6.8	6239
6449	CELE_F29C12.4	6239
6451	arp-6	6239
6460	cpsf-2	6239
6462	M03F8.3	6239
6469	acs-19	6239
6471	B0491.7	6239
6473	T23G11.7	6239
6474	haf-3	6239
6474	haf-1	6239
6479	npp-20	6239
6487	CELE_Y75B8A.14	6239
6488	map-1	6239
6493	CELE_D2023.6	6239
6498	CELE_C24H12.4	6239
6499	cpsf-3	6239
6505	CELE_ZK1236.1	6239
6509	cbl-1	6239
6517	rla-0	6239
6526	lars-2	6239
6528	K04G2.6	6239
6533	Y37E11B.5	6239
6535	C45G9.2	6239
6548	lsm-3	6239
6553	T22C1.3	6239
6559	coq-5	6239
6564	M18.3	6239
6569	F36A2.2	6239
6573	F56D2.5	6239
6573	F56D2.2	6239
6578	F41E6.5	6239
6579	teg-4	6239
6581	CELE_Y47G6A.7	6239
6585	ung-1	6239
6599	ubc-14	6239
6600	F39B2.7	6239
6607	immp-2	6239
6612	CELE_Y48B6A.1	6239
6628	unc-78	6239
6628	aipl-1	6239
6641	rha-2	6239
6644	CELE_Y54H5A.1	6239
6645	CELE_Y54G11A.2	6239
6659	wrn-1	6239
6678	CELE_W03F9.10	6239
6693	Y43F4B.5	6239
6696	T08A11.2	6239
6697	B0511.6	6239
6699	Y41D4A.6	6239
6704	B0361.6	6239
6730	F44B9.8	6239
6741	pifk-1	6239
6747	mrpl-46	6239
6752	dnj-17	6239
6754	ssup-72	6239
6756	C14A4.3	6239
6760	riok-2	6239
6768	mrpl-11	6239
6774	ZK688.3	6239
6781	lsm-7	6239
6785	nath-10	6239
6802	Y47D3A.29	6239
6806	Y48E1C.2	6239
6814	dlat-1	6239
6816	ZK858.7	6239
6820	ZC416.6	6239
6820	C42C1.11	6239
6828	CELE_Y53F4B.4	6239
6834	CELE_D1046.3	6239
6835	R74.6	6239
6836	atg-3	6239
6838	Y54E5A.6	6239
6848	mrps-12	6239
6858	ngp-1	6239
6867	exos-3	6239
6872	rbx-1	6239
6875	Y49A3A.3	6239
6876	Y71F9AL.1	6239
6882	C05D11.1	6239
6885	rfc-2	6239
6886	F25H8.1	6239
6891	cra-1	6239
6907	ears-2	6239
6910	dis-3	6239
6920	C08B11.8	6239
6922	F52C12.2	6239
6927	xrn-2	6239
6935	T01D3.5	6239
6937	ZK686.3	6239
6943	rpia-1	6239
6945	ras-1	6239
6947	W07G4.3	6239
6950	riok-1	6239
6953	clk-1	6239
6957	T10F2.2	6239
6960	tpk-1	6239
6961	Y53C12B.2	6239
6971	mboa-3	6239
6971	mboa-4	6239
6971	mboa-5	6239
6973	F26H9.5	6239
6980	pro-2	6239
6981	F09F7.3	6239
6988	R11.1	6239
6991	Y45F10D.4	6239
6992	C34C12.8	6239
6997	F25B5.6	6239
7005	ppp-1	6239
7010	gro-1	6239
7024	nol-5	6239
7033	Y48E1A.1	6239
7047	E02H1.1	6239
7056	CELE_F55C5.8	6239
7060	H43I07.3	6239
7065	CELE_Y61A9LA.10	6239
7083	lars-1	6239
7093	dars-2	6239
7094	nape-2	6239
7094	nape-1	6239
7097	yars-1	6239
7100	T07A9.9	6239
7105	elpc-3	6239
7109	T20D3.8	6239
7118	iars-2	6239
7133	F14B4.3	6239
7135	eif-6	6239
7139	vha-15	6239
7140	ZK688.9	6239
7144	fre-1	6239
7151	phf-5	6239
7155	cogc-4	6239
7157	rpn-7	6239
7158	rbd-1	6239
7159	pisy-1	6239
7160	CELE_C01G10.9	6239
7165	Y97E10AL.3	6239
7178	rpb-6	6239
7186	sel-12	6239
7187	nmr-1	6239
7189	trpa-1	6239
7191	sand-1	6239
7206	cogc-2	6239
7217	gap-1	6239
7219	soc-2	6239
7239	F44B9.5	6239
7293	F54F2.9	6239
7297	unc-3	6239
7299	efk-1	6239
7314	kin-32	6239
7343	acl-6	6239
7350	C54C6.6	6239
7351	CELE_M04B2.2	6239
7374	H24K24.4	6239
7387	stt-3	6239
7410	C24A3.4	6239
7410	CELE_ZK892.4	6239
7424	ras-2	6239
7445	nnt-1	6239
7470	CELE_Y57G11C.22	6239
7484	CELE_F53C3.13	6239
7488	ppt-1	6239
7494	pssy-1	6239
7494	pssy-2	6239
7511	lag-1	6239
7521	rsu-1	6239
7533	CELE_F14E5.2	6239
7561	taf-6.1	6239
7586	utx-1	6239
7629	emb-4	6239
7632	cnd-1	6239
7635	sca-1	6239
7644	dbl-1	6239
7651	clp-2	6239
7664	ift-81	6239
7665	fmi-1	6239
7688	mboa-2	6239
7747	gst-42	6239
7747	gst-43	6239
7747	Y53G8B.1	6239
7786	mlt-4	6239
7793	irk-2	6239
7799	kap-1	6239
7818	ifd-1	6239
7818	ifc-1	6239
7818	ifc-2	6239
7818	ifp-1	6239
7818	ifa-1	6239
7818	ifb-1	6239
7818	mua-6	6239
7818	ifb-2	6239
7818	F10C1.8	6239
7818	ifa-3	6239
7818	ifa-4	6239
7818	ifd-2	6239
7880	CELE_M04F3.4	6239
7888	ZC123.4	6239
7889	aap-1	6239
7893	F09G2.8	6239
7915	pitp-1	6239
7917	daf-19	6239
7921	rbf-1	6239
7966	mls-1	6239
7973	R02E12.4	6239
8009	Y95B8A.8	6239
8018	C44B11.1	6239
8021	gcl-1	6239
8080	Y17G9B.5	6239
8085	tag-298	6239
8091	nprl-3	6239
8106	CELE_C01G10.8	6239
8111	chp-1	6239
8114	C26E6.12	6239
8125	elp-1	6239
8148	haao-1	6239
8154	oga-1	6239
8157	F46B6.4	6239
8158	Y71H10B.1	6239
8160	scp-1	6239
8164	sir-2.3	6239
8164	sir-2.2	6239
8182	cnt-1	6239
8189	magi-1	6239
8192	xbx-6	6239
8192	Y42H9AR.2	6239
8192	tag-120	6239
8196	CELE_Y52B11A.9	6239
8200	M05B5.4	6239
8206	T07D3.9	6239
8206	F57F4.1	6239
8227	CELE_Y106G6H.14	6239
8234	F54C8.7	6239
8245	ctg-1	6239
8260	F46C5.9	6239
8280	adr-2	6239
8292	eif-3.K	6239
8293	drsh-1	6239
8319	CELE_T25C8.1	6239
8341	Y50D4A.4	6239
8346	Y47D9A.1	6239
8351	snx-3	6239
8372	Y37E3.17	6239
8384	gex-3	6239
8388	rcn-1	6239
8389	stl-1	6239
8415	msh-5	6239
8438	exc-5	6239
8440	mksr-1	6239
8468	K08E3.4	6239
8469	gly-3	6239
8471	egl-8	6239
8475	T25B9.1	6239
8512	mog-1	6239
8528	asfl-1	6239
8528	unc-85	6239
8531	C24B5.4	6239
8534	C01A2.4	6239
8555	B0511.7	6239
8558	C16A3.1	6239
8570	CELE_C38D4.9	6239
8573	phip-1	6239
8614	rnp-6	6239
8621	tram-1	6239
8622	ethe-1	6239
8624	CELE_Y54E10BR.5	6239
8643	cyn-4	6239
8645	mtch-1	6239
8662	acdh-9	6239
8665	tsn-1	6239
8667	K11H12.8	6239
8686	Y55D5A.3	6239
8699	R12E2.1	6239
8708	ZK856.5	6239
8720	rabx-5	6239
8735	F07F6.4	6239
8740	ero-1	6239
8764	ttll-4	6239
8785	Y57G7A.10	6239
8805	dcaf-1	6239
8814	casy-1	6239
8823	F44E2.10	6239
8831	D1007.15	6239
8838	snx-17	6239
8842	hpo-21	6239
8850	F52H2.6	6239
8851	mrpl-19	6239
8856	rfp-1	6239
8863	M01F1.9	6239
8898	T05E7.3	6239
8914	acl-14	6239
8915	fzo-1	6239
8962	CELE_W09C5.7	6239
8970	spas-1	6239
8984	nmtn-1	6239
8991	rab-21	6239
8995	C15H9.4	6239
9002	H17B01.4	6239
9003	CELE_Y53F4B.13	6239
9005	rpm-1	6239
9005	F07B7.12	6239
9015	tir-1	6239
9024	nphp-4	6239
9036	ttll-12	6239
9039	rgl-1	6239
9045	trim-9	6239
9046	psr-1	6239
9052	pll-1	6239
9055	dnj-23	6239
9063	clu-1	6239
9070	bicd-1	6239
9076	lin-41	6239
9099	cyn-15	6239
9100	scpl-2	6239
9104	C15C7.7	6239
9115	hecd-1	6239
9116	C30A5.3	6239
9117	Y53C12A.3	6239
9125	Y55F3AM.10	6239
9130	T04G9.4	6239
9130	T28H10.1	6239
9148	mtm-9	6239
9168	CELE_Y110A2AR.3	6239
9170	F10B5.2	6239
9201	tag-307	6239
9205	F21D5.1	6239
9231	Y67D2.5	6239
9233	M01E5.2	6239
9247	CELE_Y105E8A.2	6239
9248	Y76A2B.5	6239
9249	tbc-18	6239
9277	hst-6	6239
9283	ubxn-1	6239
9287	Y56A3A.2	6239
9298	E01A2.2	6239
9311	CELE_F59B2.3	6239
9313	pst-2	6239
9315	R05G6.4	6239
9317	C35D10.10	6239
9318	cutc-1	6239
9321	mrps-7	6239
9326	ubh-4	6239
9332	F25H2.12	6239
9333	hpo-31	6239
9334	F22F7.1	6239
9334	Y50D4B.2	6239
9334	F22F7.2	6239
9335	osm-6	6239
9336	xbx-1	6239
9343	T03F1.7	6239
9345	aph-1	6239
9349	CELE_Y53F4B.39	6239
9356	R151.6	6239
9359	exos-1	6239
9360	C50D2.5	6239
9366	F59E10.3	6239
9367	cyn-12	6239
9368	mdt-31	6239
9370	mrps-16	6239
9371	T14B4.2	6239
9374	vps-36	6239
9376	glod-4	6239
9384	R07E5.13	6239
9385	CELE_Y57G11C.33	6239
9395	T23B12.6	6239
9398	T06D8.9	6239
9419	lsm-8	6239
9426	asc-1	6239
9428	dbr-1	6239
9430	dnc-4	6239
9431	sacy-1	6239
9433	vps-29	6239
9444	fzr-1	6239
9453	let-711	6239
9457	R151.7	6239
9462	rpl-24.2	6239
9464	dnj-20	6239
9467	ced-6	6239
9471	upb-1	6239
9475	CELE_Y75B8A.16	6239
9475	C11H1.2	6239
9478	plc-1	6239
9482	CELE_Y70G10A.3	6239
9491	F22G12.4	6239
9499	CELE_T10C6.5	6239
9500	C40H1.6	6239
9501	C01A2.5	6239
9502	F25B5.5	6239
9510	crm-1	6239
9515	R12C12.6	6239
9524	jamp-1	6239
9534	F25B5.3	6239
9534	Y10G11A.1	6239
9542	Y54E5A.5	6239
9548	F13H8.9	6239
9565	Y71F9AR.2	6239
9582	F33D11.12	6239
9591	CELE_Y63D3A.4	6239
9594	tag-277	6239
9604	F43G9.12	6239
9618	stn-1	6239
9642	rab-33	6239
9650	fut-8	6239
9662	C54E4.2	6239
9675	ogt-1	6239
9683	coq-3	6239
9685	gly-7	6239
9689	bli-3	6239
9689	duox-2	6239
9712	CELE_M04B2.4	6239
9720	W06B4.2	6239
9732	C54E4.5	6239
9747	F09F7.7	6239
9749	dnj-1	6239
9756	mdt-18	6239
9761	CELE_C52D10.12	6239
9772	otub-1	6239
9784	R13A5.9	6239
9787	F26F4.12	6239
9793	M04C9.3	6239
9793	M04C9.1	6239
9793	M04C9.2	6239
9793	F35F10.6	6239
9793	CELE_F16H6.7	6239
9795	K01G5.9	6239
9802	C03A3.2	6239
9817	Y48G8AL.5	6239
9830	Y92H12BL.1	6239
9852	CELE_Y6B3B.5	6239
9858	F46F11.10	6239
9872	mrpl-16	6239
9894	F10B5.8	6239
9896	C29H12.2	6239
9916	mcu-1	6239
9931	mocs-1	6239
9948	CELE_Y106G6H.5	6239
9963	cccp-1	6239
9968	R06C7.6	6239
9972	gad-1	6239
9985	D1007.5	6239
9994	ZK973.1	6239
10011	R05D3.2	6239
10018	Y37D8A.17	6239
10028	mrps-10	6239
10039	T09F3.2	6239
10043	CELE_R02D3.4	6239
10044	pbrm-1	6239
10055	let-765	6239
10059	atad-3	6239
10068	tbc-13	6239
10075	F10C2.5	6239
10077	pat-6	6239
10079	smu-1	6239
10085	Y71H2AM.11	6239
10096	CELE_F19F10.12	6239
10098	tag-345	6239
10099	CELE_R119.5	6239
10112	phf-10	6239
10117	png-1	6239
10118	cup-5	6239
10119	ubc-16	6239
10122	sec-5	6239
10126	tbc-1	6239
10132	rnf-121	6239
10153	acl-11	6239
10168	C27F2.10	6239
10174	CELE_Y53F4B.42	6239
10185	F11A10.5	6239
10201	Y62E10A.10	6239
10202	cand-1	6239
10212	W02B12.15	6239
10216	CELE_F27D4.4	6239
10229	F56A8.3	6239
10234	F26A3.7	6239
10240	ckc-1	6239
10261	vps-33.2	6239
10278	ZK836.2	6239
10279	Y71H2AM.2	6239
10314	Y94H6A.8	6239
10315	F44E7.9	6239
10356	unc-93	6239
10358	dnj-27	6239
10375	tli-1	6239
10380	tbc-16	6239
10381	ZK973.11	6239
10382	prmt-7	6239
10384	F22B5.10	6239
10406	rig-4	6239
10420	CELE_T04H1.2	6239
10481	CELE_K03H1.5	6239
10491	haf-4	6239
10491	haf-9	6239
10491	haf-2	6239
10491	haf-7	6239
10491	haf-8	6239
10499	T24F1.3	6239
10504	asah-1	6239
10505	C14A4.11	6239
10506	D2005.3	6239
10518	Y48E1B.2	6239
10586	uggt-1	6239
10588	Y41D4A.4	6239
10594	K07F5.15	6239
10595	erp-1	6239
10596	dyf-6	6239
10597	C35D10.1	6239
10599	C38H2.2	6239
10603	F32B6.2	6239
10604	nra-2	6239
10606	fem-1	6239
10633	Y53C12A.10	6239
10662	daf-25	6239
10666	D2085.5	6239
10670	CELE_F52A8.6	6239
10670	F52A8.6	6239
10678	ZK353.9	6239
10685	CELE_C55A6.10	6239
10687	C05D11.7	6239
10695	gopc-1	6239
10702	F55F8.2	6239
10725	F18H3.1	6239
10733	CELE_Y69A2AR.16	6239
10795	Y54E10A.6	6239
10804	C44E4.1	6239
10814	ifta-1	6239
10819	kel-8	6239
10830	F35G12.4	6239
10859	hpo-13	6239
10859	R08F11.1	6239
10875	rap-2	6239
10884	CELE_F53F4.10	6239
10899	F41E7.6	6239
10899	CELE_T20B3.1	6239
10904	F37A4.1	6239
10921	sqrd-1	6239
10921	CELE_Y9C9A.16	6239
10975	ubc-26	6239
10987	F08F3.4	6239
10998	dnc-5	6239
11022	unc-17	6239
11048	mrps-35	6239
11049	CELE_F25H9.6	6239
11052	F46G11.1	6239
11055	slo-2	6239
11061	tgt-1	6239
11067	igcm-4	6239
11072	CELE_Y69A2AR.7	6239
11073	selb-1	6239
11076	B0412.3	6239
11087	ztf-7	6239
11092	fli-1	6239
11093	CELE_Y116A8C.25	6239
11107	twk-14	6239
11117	F13B12.6	6239
11122	K07B1.7	6239
11126	gly-11	6239
11131	pbo-1	6239
11133	Y66D12A.8	6239
11145	F02A9.4	6239
11171	CELE_Y75B8A.24	6239
11184	ess-2	6239
11207	mrps-25	6239
11213	acy-4	6239
11214	prk-2	6239
11226	CELE_F32A7.4	6239
11247	T10B11.2	6239
11249	tbc-15	6239
11251	K11G12.6	6239
11264	B0495.5	6239
11266	CELE_B0285.6	6239
11266	nac-2	6239
11279	unc-13	6239
11295	tmem-135	6239
11309	Y92H12A.4	6239
11317	ZK20.4	6239
11322	sur-5	6239
11339	tag-124	6239
11345	coq-8	6239
11347	bmy-1	6239
11368	nipa-1	6239
11375	hmt-1	6239
11377	C43H6.7	6239
11408	rbc-2	6239
11419	mtrr-1	6239
11434	slx-1	6239
11435	ndx-6	6239
11437	C44B7.7	6239
11439	F33G12.3	6239
11456	elo-3	6239
11461	C08B11.9	6239
11470	F22F7.7	6239
11474	K09E4.3	6239
11483	cup-2	6239
11484	ech-2	6239
11491	zen-4	6239
11497	K01G5.10	6239
11498	C44B9.1	6239
11510	mboa-7	6239
11517	C27C12.4	6239
11526	F09E8.2	6239
11535	nduf-7	6239
11538	ubxn-6	6239
11550	tag-296	6239
11571	F35F11.1	6239
11573	pod-1	6239
11574	mig-22	6239
11589	hmbx-1	6239
11607	vps-20	6239
11612	rom-4	6239
11612	rom-3	6239
11615	H18N23.2	6239
11620	ZK632.12	6239
11624	K10B4.3	6239
11628	F10E7.9	6239
11641	bbs-1	6239
11646	ZC477.3	6239
11647	lap-1	6239
11738	T03F1.1	6239
11743	hda-11	6239
11755	npp-2	6239
11758	C26D10.3	6239
11767	Y45G12B.3	6239
11779	mig-14	6239
11786	dyf-13	6239
11792	C56C10.7	6239
11819	R11A8.5	6239
11823	CELE_Y57A10A.25	6239
11831	ift-74	6239
11842	dyf-2	6239
11843	dre-1	6239
11852	tars-1	6239
11857	Y39H10A.6	6239
11864	T01G9.2	6239
11866	ZC506.1	6239
11886	wdr-23	6239
11889	Y65B4A.8	6239
11930	CELE_C50F4.16	6239
11952	pen-2	6239
11964	CELE_Y46G5A.35	6239
11973	F28C6.8	6239
11995	ZK546.2	6239
11998	T22C1.1	6239
11999	H20J04.6	6239
12003	M01E11.2	6239
12005	F08F8.7	6239
12021	lgg-2	6239
12027	M153.4	6239
12069	ZK1058.5	6239
12082	cblc-1	6239
12083	C43H8.1	6239
12122	bbs-2	6239
12126	sig-7	6239
12128	C44E4.5	6239
12136	Y73B6BL.4	6239
12164	F16A11.1	6239
12171	CELE_Y116A8C.10	6239
12183	CELE_ZK1307.9	6239
12194	F33G12.2	6239
12212	ubc-12	6239
12219	cyy-1	6239
12241	mrpl-24	6239
12253	che-2	6239
12275	C41D11.9	6239
12279	ZK909.3	6239
12301	ZK1248.19	6239
12304	snx-6	6239
12319	lnp-1	6239
12324	Y47D7A.14	6239
12324	Y47D7A.16	6239
12328	C02F5.13	6239
12330	ZK418.5	6239
12331	F59A3.4	6239
12352	C02C2.5	6239
12356	R53.5	6239
12366	B0361.2	6239
12381	CELE_T03F6.3	6239
12395	osm-12	6239
12404	BE0003N10.1	6239
12423	tag-256	6239
12440	Y38C1AA.1	6239
12441	C27F2.9	6239
12448	strd-1	6239
12455	CELE_Y39G10AR.21	6239
12465	acbp-5	6239
12471	bbs-5	6239
12475	CELE_Y39C12A.1	6239
12482	dpy-11	6239
12508	ZK1128.1	6239
12520	CELE_C33A12.3	6239
12523	ucp-4	6239
12566	Y48C3A.20	6239
12571	F46C5.6	6239
12574	mau-2	6239
12592	C27H5.4	6239
12607	Y17G9B.8	6239
12638	CELE_C30H7.2	6239
12654	upp-1	6239
12657	R07G3.8	6239
12667	CELE_K08B12.3	6239
12668	CELE_C17H12.2	6239
12718	CELE_Y113G7B.16	6239
12724	pad-2	6239
12733	mksr-2	6239
12737	hid-1	6239
12746	kri-1	6239
12755	lact-9	6239
12767	T13H5.8	6239
12797	snx-27	6239
12807	Y38F1A.2	6239
12819	daf-10	6239
12824	C05D11.5	6239
12856	bcc-1	6239
12882	lin-61	6239
12882	mbtr-1	6239
12887	T09B4.8	6239
12928	Y66D12A.21	6239
12931	abts-3	6239
12933	CELE_Y75B8A.31	6239
12960	arl-6	6239
12985	C35C5.10	6239
13005	C11D2.4	6239
13018	cogc-8	6239
13028	CELE_M01B2.12	6239
13028	CELE_M01B2.10	6239
13028	Y92H12BR.7	6239
13028	CELE_M01B2.13	6239
13028	CELE_T10H4.4	6239
13031	ced-1	6239
13066	cyk-3	6239
13078	mce-1	6239
13093	ZK470.1	6239
13097	F37C4.6	6239
13102	R08D7.1	6239
13105	rad-8	6239
13152	T07F12.1	6239
13156	atg-4.2	6239
13161	gfi-2	6239
13162	F58B3.7	6239
13168	rtel-1	6239
13183	F09D1.1	6239
13197	CELE_F58A4.14	6239
13198	Y43F4A.1	6239
13211	ndx-7	6239
13221	tbck-1	6239
13249	unc-103	6239
13251	dcr-1	6239
13291	D1081.8	6239
13388	F33H2.2	6239
13497	dma-1	6239
13499	B0507.2	6239
13513	tut-1	6239
13574	rme-8	6239
13654	tag-96	6239
13754	Y71F9B.2	6239
13775	oxi-1	6239
13806	R06F6.8	6239
13810	nra-4	6239
13827	C44B7.12	6239
13844	CELE_F39H2.3	6239
13852	CELE_C08H9.16	6239
13945	dnj-15	6239
13954	K10B2.4	6239
13963	Y94H6A.12	6239
13964	C07H6.4	6239
14000	F13G3.7	6239
14000	Y43C5B.3	6239
14014	dpf-4	6239
14055	C44C1.5	6239
14055	CELE_Y60A3A.7	6239
14062	T22C1.6	6239
14111	hse-5	6239
14133	ptd-2	6239
14188	wdfy-2	6239
14227	sfxn-2	6239
14249	aex-3	6239
14254	tag-144	6239
14257	rig-6	6239
14260	CELE_Y54G11A.9	6239
14262	CELE_F10G7.5	6239
14262	CELE_Y59A8B.21	6239
14282	lin-40	6239
14290	F53E4.1	6239
14345	uaf-2	6239
14386	sesn-1	6239
14449	maco-1	6239
14453	C37A2.6	6239
14460	F13G3.6	6239
14468	che-3	6239
14479	VF13D12L.3	6239
14518	Y40B1B.8	6239
14519	Y87G2A.13	6239
14549	sqv-2	6239
14556	F35D11.4	6239
14558	dnj-9	6239
14562	F09E5.3	6239
14575	epg-5	6239
14581	C44B7.10	6239
14583	F22D3.2	6239
14584	C52E12.4	6239
14586	mmaa-1	6239
14597	pgam-5	6239
14598	Y42G9A.3	6239
14600	zyg-11	6239
14613	T24B8.2	6239
14618	eat-3	6239
14626	F52H3.5	6239
14632	F33A8.4	6239
14638	Y17G7B.10	6239
14666	unc-45	6239
14667	helq-1	6239
14675	Y39A3CR.3	6239
14678	mboa-6	6239
14695	amx-1	6239
14701	tag-131	6239
14709	C35D10.5	6239
14713	fsn-1	6239
14730	T12A2.1	6239
14738	C13B9.2	6239
14762	dpy-19	6239
14769	bre-3	6239
14787	Y66D12A.10	6239
14805	kel-3	6239
14831	dyf-3	6239
14858	plc-4	6239
14860	R05G6.10	6239
14871	K07H8.2	6239
14897	CELE_F13E9.13	6239
14922	qui-1	6239
14924	gly-10	6239
14935	CELE_Y41E3.1	6239
14939	CELE_Y105C5B.9	6239
14978	ZC250.2	6239
14986	CELE_W02F12.2	6239
14988	bbs-8	6239
14995	hpo-9	6239
15012	T07D4.2	6239
15016	tag-232	6239
15019	rgef-1	6239
15031	secs-1	6239
15037	Y55F3BL.2	6239
15037	tag-140	6239
15039	dhs-19	6239
15039	dhs-3	6239
15043	F58H1.7	6239
15046	CELE_C27A7.5	6239
15056	lap-2	6239
15058	CELE_C56A3.6	6239
15088	CELE_B0250.5	6239
15090	F31D4.5	6239
15105	glr-7	6239
15107	ZK822.5	6239
15130	hsp-25	6239
15138	T28B4.1	6239
15141	C55B6.1	6239
15147	C44E12.1	6239
15202	osm-1	6239
15203	cdh-9	6239
15267	CELE_Y67H2A.2	6239
15337	hlh-13	6239
15342	nuo-4	6239
15393	pgal-1	6239
15403	M02B7.2	6239
15403	CELE_R02D3.8	6239
15452	C26D10.4	6239
15458	F57B10.3	6239
15501	W02D9.2	6239
15511	C50D2.9	6239
15522	F42A10.9	6239
15555	B0564.2	6239
15583	CELE_C25H3.8	6239
15616	Y47D3B.4	6239
15619	rilp-1	6239
15643	clp-4	6239
15643	clp-3	6239
15643	clp-6	6239
15643	clp-7	6239
15643	clp-1	6239
15760	CELE_Y116A8C.9	6239
15767	eps-8	6239
15931	ZK792.1	6239
15931	ZK809.9	6239
16043	C06E1.3	6239
16120	coel-1	6239
16204	unc-132	6239
16240	F34D10.6	6239
16350	T05C3.6	6239
16371	C05D10.2	6239
16431	CELE_Y41C4A.8	6239
16780	CELE_Y39A1A.21	6239
16837	C30G7.2	6239
16873	F49E10.4	6239
16917	Y26E6A.3	6239
16932	W02G9.5	6239
16936	sfxn-5	6239
16951	spe-42	6239
17079	CELE_F59C6.12	6239
17709	klp-13	6239
17721	ZK1067.4	6239
17807	clhm-1	6239
17823	snx-14	6239
17853	W01F3.1	6239
18139	F13H10.3	6239
18173	tom-1	6239
18268	gly-6	6239
18287	ced-8	6239
18333	C15A7.2	6239
18425	Y71G12B.23	6239
18464	VM106R.1	6239
18537	C42C1.2	6239
18548	sptf-2	6239
18794	F26D10.11	6239
18821	gon-1	6239
19234	F47G9.4	6239
19940	gon-2	6239
20083	avr-14	6239
20083	glc-3	6239
20083	avr-15	6239
20083	glc-1	6239
20086	F36H2.3	6239
20086	F36H2.5	6239
[truncated: 112,669 more rows]
