# Supplementary material for: Cross-Laboratory Analysis of Brain Cell Type Transcriptomes with Applications to Interpretation of Bulk Tissue Data
Source: eNeuro. 2017 Nov 30;4(6):ENEURO.0212-17.2017. doi: 10.1523/ENEURO.0212-17.2017 (PMC5707795; doi:10.1523/ENEURO.0212-17.2017)
Supplement: Extended Data 2 [file enu006172455so4.zip › homologene-master/man/homologeneVersion.Rd]

% Generated by roxygen2: do not edit by hand
% Please edit documentation in R/homologene.R
\docType{data}
\name{homologeneVersion}
\alias{homologeneVersion}
\title{Version of homologene used}
\format{An object of class \code{numeric} of length 1.}
\usage{
homologeneVersion
}
\description{
Version of homologene used
}
\keyword{datasets}
