# Supplementary material for: Cross-Laboratory Analysis of Brain Cell Type Transcriptomes with Applications to Interpretation of Bulk Tissue Data
Source: eNeuro. 2017 Nov 30;4(6):ENEURO.0212-17.2017. doi: 10.1523/ENEURO.0212-17.2017 (PMC5707795; doi:10.1523/ENEURO.0212-17.2017)
Supplement: Extended Data 2 [file enu006172455so4.zip › homologene-master/man/mouse2human.Rd]

% Generated by roxygen2: do not edit by hand
% Please edit documentation in R/homologene.R
\name{mouse2human}
\alias{mouse2human}
\title{Mouse/human wraper for homologene}
\usage{
mouse2human(genes)
}
\arguments{
\item{genes}{A vector of gene symbols}
}
\description{
Mouse/human wraper for homologene
}
