# Supplementary material for: Cross-Laboratory Analysis of Brain Cell Type Transcriptomes with Applications to Interpretation of Bulk Tissue Data
Source: eNeuro. 2017 Nov 30;4(6):ENEURO.0212-17.2017. doi: 10.1523/ENEURO.0212-17.2017 (PMC5707795; doi:10.1523/ENEURO.0212-17.2017)
Supplement: Extended Data 2 [file enu006172455so4.zip › homologene-master/process/autoUpdate.sh]

#!/bin/bash
parent_path=$( cd "$(dirname "${BASH_SOURCE[0]}")" ; pwd -P )

cd "$parent_path"
cd ..
Rscript 'process/prepHomologene.R'
