# Supplementary material for: Cross-Laboratory Analysis of Brain Cell Type Transcriptomes with Applications to Interpretation of Bulk Tissue Data
Source: eNeuro. 2017 Nov 30;4(6):ENEURO.0212-17.2017. doi: 10.1523/ENEURO.0212-17.2017 (PMC5707795; doi:10.1523/ENEURO.0212-17.2017)
Supplement: Extended Data 3 [file enu006172455so2.zip]

Archive with 1,461 entries (1,313 files):
- neuroExpressoAnalysis-master/
- neuroExpressoAnalysis-master/.Rbuildignore
- neuroExpressoAnalysis-master/.Rprofile
- neuroExpressoAnalysis-master/.gitignore
- neuroExpressoAnalysis-master/DESCRIPTION
- neuroExpressoAnalysis-master/NAMESPACE
- neuroExpressoAnalysis-master/R/
- neuroExpressoAnalysis-master/R/allowGenes.R
- neuroExpressoAnalysis-master/R/banGenes.R
- neuroExpressoAnalysis-master/R/bioGender.R
- neuroExpressoAnalysis-master/R/cellColors.R
- neuroExpressoAnalysis-master/R/dataDocumentation.R
- neuroExpressoAnalysis-master/R/estimate.R
- neuroExpressoAnalysis-master/R/fixTable.R
- neuroExpressoAnalysis-master/R/list.R
- neuroExpressoAnalysis-master/R/mergeChips.R
- neuroExpressoAnalysis-master/R/microglialException.R
- neuroExpressoAnalysis-master/R/mostVariable.R
- neuroExpressoAnalysis-master/R/quantileNormalize.R
- neuroExpressoAnalysis-master/R/reactAstroException.R
- neuroExpressoAnalysis-master/R/readDesignMergeCel.R
- neuroExpressoAnalysis-master/R/readOligoCel.R
- neuroExpressoAnalysis-master/R/rnaCoexist.R
- neuroExpressoAnalysis-master/R/sampleMixup.R
- neuroExpressoAnalysis-master/R/selectRandom.R
- neuroExpressoAnalysis-master/R/superImpose.R
- neuroExpressoAnalysis-master/R/translatePublishable.R
- neuroExpressoAnalysis-master/README.md
- neuroExpressoAnalysis-master/analysis/
- neuroExpressoAnalysis-master/analysis/00.DownloadPreprocess/
- neuroExpressoAnalysis-master/analysis/00.DownloadPreprocess/01.MouseCellTypeData.R
- neuroExpressoAnalysis-master/analysis/00.DownloadPreprocess/02.BrainSingleCellData.R
- neuroExpressoAnalysis-master/analysis/00.DownloadPreprocess/03.BrainWholeTissueData.R
- neuroExpressoAnalysis-master/analysis/00.DownloadPreprocess/04.parkinsonsDatasets.R
- neuroExpressoAnalysis-master/analysis/00.DownloadPreprocess/05.stanleyCCohort.R
- neuroExpressoAnalysis-master/analysis/00.DownloadPreprocess/6.AllowedS100a10.R
- neuroExpressoAnalysis-master/analysis/00.DownloadPreprocess/7.AddSingleCellsToNeuroExpresso.R
- neuroExpressoAnalysis-master/analysis/00.DownloadPreprocess/8.CTorderAndDictionaries.R
- neuroExpressoAnalysis-master/analysis/00.DownloadPreprocess/9.HipposeqGenes.R
- neuroExpressoAnalysis-master/analysis/01.SelectGenes/
- neuroExpressoAnalysis-master/analysis/01.SelectGenes/GenePlotsTop/
- neuroExpressoAnalysis-master/analysis/01.SelectGenes/GenePlotsTop/All.png
- neuroExpressoAnalysis-master/analysis/01.SelectGenes/GenePlotsTop/Amygdala.png
- neuroExpressoAnalysis-master/analysis/01.SelectGenes/GenePlotsTop/BasalForebrain.png
- neuroExpressoAnalysis-master/analysis/01.SelectGenes/GenePlotsTop/Brainstem.png
- neuroExpressoAnalysis-master/analysis/01.SelectGenes/GenePlotsTop/Cerebellum.png
- neuroExpressoAnalysis-master/analysis/01.SelectGenes/GenePlotsTop/Cerebrum.png
- neuroExpressoAnalysis-master/analysis/01.SelectGenes/GenePlotsTop/Cortex.png
- neuroExpressoAnalysis-master/analysis/01.SelectGenes/GenePlotsTop/Hippocampus.png
- neuroExpressoAnalysis-master/analysis/01.SelectGenes/GenePlotsTop/LocusCoeruleus.png
- neuroExpressoAnalysis-master/analysis/01.SelectGenes/GenePlotsTop/Midbrain.png
- neuroExpressoAnalysis-master/analysis/01.SelectGenes/GenePlotsTop/SpinalCord.png
- neuroExpressoAnalysis-master/analysis/01.SelectGenes/GenePlotsTop/Striatum.png
- neuroExpressoAnalysis-master/analysis/01.SelectGenes/GenePlotsTop/Subependymal.png
- neuroExpressoAnalysis-master/analysis/01.SelectGenes/GenePlotsTop/SubstantiaNigra.png
- neuroExpressoAnalysis-master/analysis/01.SelectGenes/GenePlotsTop/Thalamus.png
- neuroExpressoAnalysis-master/analysis/01.SelectGenes/Markers_Final/
- neuroExpressoAnalysis-master/analysis/01.SelectGenes/Markers_Final/CellTypes/
- neuroExpressoAnalysis-master/analysis/01.SelectGenes/Markers_Final/CellTypes/All/
- neuroExpressoAnalysis-master/analysis/01.SelectGenes/Markers_Final/CellTypes/All/Astrocyte
- neuroExpressoAnalysis-master/analysis/01.SelectGenes/Markers_Final/CellTypes/All/Basket
- neuroExpressoAnalysis-master/analysis/01.SelectGenes/Markers_Final/CellTypes/All/Bergmann
- neuroExpressoAnalysis-master/analysis/01.SelectGenes/Markers_Final/CellTypes/All/BrainstemCholin
- neuroExpressoAnalysis-master/analysis/01.SelectGenes/Markers_Final/CellTypes/All/CerebGranule
- neuroExpressoAnalysis-master/analysis/01.SelectGenes/Markers_Final/CellTypes/All/DentateGranule
- neuroExpressoAnalysis-master/analysis/01.SelectGenes/Markers_Final/CellTypes/All/Dopaminergic
- neuroExpressoAnalysis-master/analysis/01.SelectGenes/Markers_Final/CellTypes/All/Ependymal
- neuroExpressoAnalysis-master/analysis/01.SelectGenes/Markers_Final/CellTypes/All/ForebrainCholin
- neuroExpressoAnalysis-master/analysis/01.SelectGenes/Markers_Final/CellTypes/All/GabaPV
- neuroExpressoAnalysis-master/analysis/01.SelectGenes/Markers_Final/CellTypes/All/GabaReln
- neuroExpressoAnalysis-master/analysis/01.SelectGenes/Markers_Final/CellTypes/All/GabaRelnCalb
- neuroExpressoAnalysis-master/analysis/01.SelectGenes/Markers_Final/CellTypes/All/GabaSSTReln
- neuroExpressoAnalysis-master/analysis/01.SelectGenes/Markers_Final/CellTypes/All/GabaVIPReln
- neuroExpressoAnalysis-master/analysis/01.SelectGenes/Markers_Final/CellTypes/All/Gluta
- neuroExpressoAnalysis-master/analysis/01.SelectGenes/Markers_Final/CellTypes/All/Golgi
- neuroExpressoAnalysis-master/analysis/01.SelectGenes/Markers_Final/CellTypes/All/Hypocretinergic
- neuroExpressoAnalysis-master/analysis/01.SelectGenes/Markers_Final/CellTypes/All/Microglia
- neuroExpressoAnalysis-master/analysis/01.SelectGenes/Markers_Final/CellTypes/All/Microglia_activation
- neuroExpressoAnalysis-master/analysis/01.SelectGenes/Markers_Final/CellTypes/All/Microglia_deactivation
- neuroExpressoAnalysis-master/analysis/01.SelectGenes/Markers_Final/CellTypes/All/Noradrenergic
- neuroExpressoAnalysis-master/analysis/01.SelectGenes/Markers_Final/CellTypes/All/Oligo
- neuroExpressoAnalysis-master/analysis/01.SelectGenes/Markers_Final/CellTypes/All/Purkinje
- neuroExpressoAnalysis-master/analysis/01.SelectGenes/Markers_Final/CellTypes/All/Pyramidal
- neuroExpressoAnalysis-master/analysis/01.SelectGenes/Markers_Final/CellTypes/All/Serotonergic
- neuroExpressoAnalysis-master/analysis/01.SelectGenes/Markers_Final/CellTypes/All/SpinalCordCholinergic
- neuroExpressoAnalysis-master/analysis/01.SelectGenes/Markers_Final/CellTypes/All/Spiny
- neuroExpressoAnalysis-master/analysis/01.SelectGenes/Markers_Final/CellTypes/All/ThalamusCholin
- neuroExpressoAnalysis-master/analysis/01.SelectGenes/Markers_Final/CellTypes/Amygdala/
- neuroExpressoAnalysis-master/analysis/01.SelectGenes/Markers_Final/CellTypes/Amygdala/Astrocyte
- neuroExpressoAnalysis-master/analysis/01.SelectGenes/Markers_Final/CellTypes/Amygdala/Gluta
- neuroExpressoAnalysis-master/analysis/01.SelectGenes/Markers_Final/CellTypes/Amygdala/Microglia
- neuroExpressoAnalysis-master/analysis/01.SelectGenes/Markers_Final/CellTypes/Amygdala/Microglia_activation
- neuroExpressoAnalysis-master/analysis/01.SelectGenes/Markers_Final/CellTypes/Amygdala/Microglia_deactivation
- neuroExpressoAnalysis-master/analysis/01.SelectGenes/Markers_Final/CellTypes/Amygdala/Oligo
- neuroExpressoAnalysis-master/analysis/01.SelectGenes/Markers_Final/CellTypes/Amygdala/Pyramidal
- neuroExpressoAnalysis-master/analysis/01.SelectGenes/Markers_Final/CellTypes/BasalForebrain/
- neuroExpressoAnalysis-master/analysis/01.SelectGenes/Markers_Final/CellTypes/BasalForebrain/Astrocyte
- neuroExpressoAnalysis-master/analysis/01.SelectGenes/Markers_Final/CellTypes/BasalForebrain/ForebrainCholin
- neuroExpressoAnalysis-master/analysis/01.SelectGenes/Markers_Final/CellTypes/BasalForebrain/Microglia
- neuroExpressoAnalysis-master/analysis/01.SelectGenes/Markers_Final/CellTypes/BasalForebrain/Microglia_activation
- neuroExpressoAnalysis-master/analysis/01.SelectGenes/Markers_Final/CellTypes/BasalForebrain/Microglia_deactivation
- neuroExpressoAnalysis-master/analysis/01.SelectGenes/Markers_Final/CellTypes/BasalForebrain/Oligo
- neuroExpressoAnalysis-master/analysis/01.SelectGenes/Markers_Final/CellTypes/Brainstem/
- neuroExpressoAnalysis-master/analysis/01.SelectGenes/Markers_Final/CellTypes/Brainstem/Astrocyte
- neuroExpressoAnalysis-master/analysis/01.SelectGenes/Markers_Final/CellTypes/Brainstem/BrainstemCholin
- neuroExpressoAnalysis-master/analysis/01.SelectGenes/Markers_Final/CellTypes/Brainstem/Dopaminergic
- neuroExpressoAnalysis-master/analysis/01.SelectGenes/Markers_Final/CellTypes/Brainstem/Microglia
- neuroExpressoAnalysis-master/analysis/01.SelectGenes/Markers_Final/CellTypes/Brainstem/Microglia_activation
- neuroExpressoAnalysis-master/analysis/01.SelectGenes/Markers_Final/CellTypes/Brainstem/Microglia_deactivation
- neuroExpressoAnalysis-master/analysis/01.SelectGenes/Markers_Final/CellTypes/Brainstem/Noradrenergic
- neuroExpressoAnalysis-master/analysis/01.SelectGenes/Markers_Final/CellTypes/Brainstem/Oligo
- neuroExpressoAnalysis-master/analysis/01.SelectGenes/Markers_Final/CellTypes/Brainstem/Serotonergic
- neuroExpressoAnalysis-master/analysis/01.SelectGenes/Markers_Final/CellTypes/Cerebellum/
- neuroExpressoAnalysis-master/analysis/01.SelectGenes/Markers_Final/CellTypes/Cerebellum/Basket
- neuroExpressoAnalysis-master/analysis/01.SelectGenes/Markers_Final/CellTypes/Cerebellum/Bergmann
- neuroExpressoAnalysis-master/analysis/01.SelectGenes/Markers_Final/CellTypes/Cerebellum/CerebGranule
- neuroExpressoAnalysis-master/analysis/01.SelectGenes/Markers_Final/CellTypes/Cerebellum/Golgi
- neuroExpressoAnalysis-master/analysis/01.SelectGenes/Markers_Final/CellTypes/Cerebellum/Microglia
- neuroExpressoAnalysis-master/analysis/01.SelectGenes/Markers_Final/CellTypes/Cerebellum/Microglia_activation
- neuroExpressoAnalysis-master/analysis/01.SelectGenes/Markers_Final/CellTypes/Cerebellum/Microglia_deactivation
- neuroExpressoAnalysis-master/analysis/01.SelectGenes/Markers_Final/CellTypes/Cerebellum/Oligo
- neuroExpressoAnalysis-master/analysis/01.SelectGenes/Markers_Final/CellTypes/Cerebellum/Purkinje
- neuroExpressoAnalysis-master/analysis/01.SelectGenes/Markers_Final/CellTypes/Cerebrum/
- neuroExpressoAnalysis-master/analysis/01.SelectGenes/Markers_Final/CellTypes/Cerebrum/Astrocyte
- neuroExpressoAnalysis-master/analysis/01.SelectGenes/Markers_Final/CellTypes/Cerebrum/DentateGranule
- neuroExpressoAnalysis-master/analysis/01.SelectGenes/Markers_Final/CellTypes/Cerebrum/ForebrainCholin
- neuroExpressoAnalysis-master/analysis/01.SelectGenes/Markers_Final/CellTypes/Cerebrum/GabaPV
- neuroExpressoAnalysis-master/analysis/01.SelectGenes/Markers_Final/CellTypes/Cerebrum/GabaRelnCalb
- neuroExpressoAnalysis-master/analysis/01.SelectGenes/Markers_Final/CellTypes/Cerebrum/GabaSSTReln
- neuroExpressoAnalysis-master/analysis/01.SelectGenes/Markers_Final/CellTypes/Cerebrum/GabaVIPReln
- neuroExpressoAnalysis-master/analysis/01.SelectGenes/Markers_Final/CellTypes/Cerebrum/Gluta
- neuroExpressoAnalysis-master/analysis/01.SelectGenes/Markers_Final/CellTypes/Cerebrum/Microglia
- neuroExpressoAnalysis-master/analysis/01.SelectGenes/Markers_Final/CellTypes/Cerebrum/Microglia_activation
- neuroExpressoAnalysis-master/analysis/01.SelectGenes/Markers_Final/CellTypes/Cerebrum/Microglia_deactivation
- neuroExpressoAnalysis-master/analysis/01.SelectGenes/Markers_Final/CellTypes/Cerebrum/Oligo
- neuroExpressoAnalysis-master/analysis/01.SelectGenes/Markers_Final/CellTypes/Cerebrum/Pyramidal
- neuroExpressoAnalysis-master/analysis/01.SelectGenes/Markers_Final/CellTypes/Cerebrum/Spiny
- neuroExpressoAnalysis-master/analysis/01.SelectGenes/Markers_Final/CellTypes/Cortex/
- neuroExpressoAnalysis-master/analysis/01.SelectGenes/Markers_Final/CellTypes/Cortex/Astrocyte
- neuroExpressoAnalysis-master/analysis/01.SelectGenes/Markers_Final/CellTypes/Cortex/Endothelial
- neuroExpressoAnalysis-master/analysis/01.SelectGenes/Markers_Final/CellTypes/Cortex/GabaPV
- neuroExpressoAnalysis-master/analysis/01.SelectGenes/Markers_Final/CellTypes/Cortex/GabaRelnCalb
- neuroExpressoAnalysis-master/analysis/01.SelectGenes/Markers_Final/CellTypes/Cortex/GabaVIPReln
- neuroExpressoAnalysis-master/analysis/01.SelectGenes/Markers_Final/CellTypes/Cortex/Microglia
- neuroExpressoAnalysis-master/analysis/01.SelectGenes/Markers_Final/CellTypes/Cortex/Microglia_activation
- neuroExpressoAnalysis-master/analysis/01.SelectGenes/Markers_Final/CellTypes/Cortex/Microglia_deactivation
- neuroExpressoAnalysis-master/analysis/01.SelectGenes/Markers_Final/CellTypes/Cortex/Oligo
- neuroExpressoAnalysis-master/analysis/01.SelectGenes/Markers_Final/CellTypes/Cortex/OligoPrecursors
- neuroExpressoAnalysis-master/analysis/01.SelectGenes/Markers_Final/CellTypes/Cortex/Pyramidal
- neuroExpressoAnalysis-master/analysis/01.SelectGenes/Markers_Final/CellTypes/Hippocampus/
- neuroExpressoAnalysis-master/analysis/01.SelectGenes/Markers_Final/CellTypes/Hippocampus/Astrocyte
- neuroExpressoAnalysis-master/analysis/01.SelectGenes/Markers_Final/CellTypes/Hippocampus/DentateGranule
- neuroExpressoAnalysis-master/analysis/01.SelectGenes/Markers_Final/CellTypes/Hippocampus/GabaSSTReln
- neuroExpressoAnalysis-master/analysis/01.SelectGenes/Markers_Final/CellTypes/Hippocampus/Microglia
- neuroExpressoAnalysis-master/analysis/01.SelectGenes/Markers_Final/CellTypes/Hippocampus/Microglia_activation
- neuroExpressoAnalysis-master/analysis/01.SelectGenes/Markers_Final/CellTypes/Hippocampus/Microglia_deactivation
- neuroExpressoAnalysis-master/analysis/01.SelectGenes/Markers_Final/CellTypes/Hippocampus/Oligo
- neuroExpressoAnalysis-master/analysis/01.SelectGenes/Markers_Final/CellTypes/Hippocampus/Pyramidal
- neuroExpressoAnalysis-master/analysis/01.SelectGenes/Markers_Final/CellTypes/LocusCoeruleus/
- neuroExpressoAnalysis-master/analysis/01.SelectGenes/Markers_Final/CellTypes/LocusCoeruleus/Astrocyte
- neuroExpressoAnalysis-master/analysis/01.SelectGenes/Markers_Final/CellTypes/LocusCoeruleus/Microglia
- neuroExpressoAnalysis-master/analysis/01.SelectGenes/Markers_Final/CellTypes/LocusCoeruleus/Microglia_activation
- neuroExpressoAnalysis-master/analysis/01.SelectGenes/Markers_Final/CellTypes/LocusCoeruleus/Microglia_deactivation
- neuroExpressoAnalysis-master/analysis/01.SelectGenes/Markers_Final/CellTypes/LocusCoeruleus/Noradrenergic
- neuroExpressoAnalysis-master/analysis/01.SelectGenes/Markers_Final/CellTypes/LocusCoeruleus/Oligo
- neuroExpressoAnalysis-master/analysis/01.SelectGenes/Markers_Final/CellTypes/Midbrain/
- neuroExpressoAnalysis-master/analysis/01.SelectGenes/Markers_Final/CellTypes/Midbrain/Astrocyte
- neuroExpressoAnalysis-master/analysis/01.SelectGenes/Markers_Final/CellTypes/Midbrain/BrainstemCholin
- neuroExpressoAnalysis-master/analysis/01.SelectGenes/Markers_Final/CellTypes/Midbrain/Dopaminergic
- neuroExpressoAnalysis-master/analysis/01.SelectGenes/Markers_Final/CellTypes/Midbrain/Microglia
- neuroExpressoAnalysis-master/analysis/01.SelectGenes/Markers_Final/CellTypes/Midbrain/Microglia_activation
- neuroExpressoAnalysis-master/analysis/01.SelectGenes/Markers_Final/CellTypes/Midbrain/Microglia_deactivation
- neuroExpressoAnalysis-master/analysis/01.SelectGenes/Markers_Final/CellTypes/Midbrain/Oligo
- neuroExpressoAnalysis-master/analysis/01.SelectGenes/Markers_Final/CellTypes/Midbrain/Serotonergic
- neuroExpressoAnalysis-master/analysis/01.SelectGenes/Markers_Final/CellTypes/SpinalCord/
- neuroExpressoAnalysis-master/analysis/01.SelectGenes/Markers_Final/CellTypes/SpinalCord/Astrocyte
- neuroExpressoAnalysis-master/analysis/01.SelectGenes/Markers_Final/CellTypes/SpinalCord/Microglia
- neuroExpressoAnalysis-master/analysis/01.SelectGenes/Markers_Final/CellTypes/SpinalCord/Microglia_activation
- neuroExpressoAnalysis-master/analysis/01.SelectGenes/Markers_Final/CellTypes/SpinalCord/Microglia_deactivation
- neuroExpressoAnalysis-master/analysis/01.SelectGenes/Markers_Final/CellTypes/SpinalCord/Oligo
- neuroExpressoAnalysis-master/analysis/01.SelectGenes/Markers_Final/CellTypes/SpinalCord/SpinalCordCholinergic
- neuroExpressoAnalysis-master/analysis/01.SelectGenes/Markers_Final/CellTypes/Striatum/
- neuroExpressoAnalysis-master/analysis/01.SelectGenes/Markers_Final/CellTypes/Striatum/Astrocyte
- neuroExpressoAnalysis-master/analysis/01.SelectGenes/Markers_Final/CellTypes/Striatum/ForebrainCholin
- neuroExpressoAnalysis-master/analysis/01.SelectGenes/Markers_Final/CellTypes/Striatum/Microglia
- neuroExpressoAnalysis-master/analysis/01.SelectGenes/Markers_Final/CellTypes/Striatum/Microglia_activation
- neuroExpressoAnalysis-master/analysis/01.SelectGenes/Markers_Final/CellTypes/Striatum/Microglia_deactivation
- neuroExpressoAnalysis-master/analysis/01.SelectGenes/Markers_Final/CellTypes/Striatum/Oligo
- neuroExpressoAnalysis-master/analysis/01.SelectGenes/Markers_Final/CellTypes/Striatum/Spiny
- neuroExpressoAnalysis-master/analysis/01.SelectGenes/Markers_Final/CellTypes/Subependymal/
- neuroExpressoAnalysis-master/analysis/01.SelectGenes/Markers_Final/CellTypes/Subependymal/Astrocyte
- neuroExpressoAnalysis-master/analysis/01.SelectGenes/Markers_Final/CellTypes/Subependymal/Ependymal
- neuroExpressoAnalysis-master/analysis/01.SelectGenes/Markers_Final/CellTypes/Subependymal/Microglia
- neuroExpressoAnalysis-master/analysis/01.SelectGenes/Markers_Final/CellTypes/Subependymal/Microglia_activation
- neuroExpressoAnalysis-master/analysis/01.SelectGenes/Markers_Final/CellTypes/Subependymal/Microglia_deactivation
- neuroExpressoAnalysis-master/analysis/01.SelectGenes/Markers_Final/CellTypes/Subependymal/Oligo
- neuroExpressoAnalysis-master/analysis/01.SelectGenes/Markers_Final/CellTypes/SubstantiaNigra/
- neuroExpressoAnalysis-master/analysis/01.SelectGenes/Markers_Final/CellTypes/SubstantiaNigra/Astrocyte
- neuroExpressoAnalysis-master/analysis/01.SelectGenes/Markers_Final/CellTypes/SubstantiaNigra/Dopaminergic
- neuroExpressoAnalysis-master/analysis/01.SelectGenes/Markers_Final/CellTypes/SubstantiaNigra/Microglia
- neuroExpressoAnalysis-master/analysis/01.SelectGenes/Markers_Final/CellTypes/SubstantiaNigra/Microglia_activation
- neuroExpressoAnalysis-master/analysis/01.SelectGenes/Markers_Final/CellTypes/SubstantiaNigra/Microglia_deactivation
- neuroExpressoAnalysis-master/analysis/01.SelectGenes/Markers_Final/CellTypes/SubstantiaNigra/Oligo
- neuroExpressoAnalysis-master/analysis/01.SelectGenes/Markers_Final/CellTypes/Thalamus/
- neuroExpressoAnalysis-master/analysis/01.SelectGenes/Markers_Final/CellTypes/Thalamus/Astrocyte
- neuroExpressoAnalysis-master/analysis/01.SelectGenes/Markers_Final/CellTypes/Thalamus/GabaReln
- neuroExpressoAnalysis-master/analysis/01.SelectGenes/Markers_Final/CellTypes/Thalamus/Hypocretinergic
- neuroExpressoAnalysis-master/analysis/01.SelectGenes/Markers_Final/CellTypes/Thalamus/Microglia
- neuroExpressoAnalysis-master/analysis/01.SelectGenes/Markers_Final/CellTypes/Thalamus/Microglia_activation
- neuroExpressoAnalysis-master/analysis/01.SelectGenes/Markers_Final/CellTypes/Thalamus/Microglia_deactivation
- neuroExpressoAnalysis-master/analysis/01.SelectGenes/Markers_Final/CellTypes/Thalamus/Oligo
- neuroExpressoAnalysis-master/analysis/01.SelectGenes/Markers_Final/CellTypes/Thalamus/ThalamusCholin
- neuroExpressoAnalysis-master/analysis/01.SelectGenes/Markers_Final/Combined/
- neuroExpressoAnalysis-master/analysis/01.SelectGenes/Markers_Final/Combined/All/
- neuroExpressoAnalysis-master/analysis/01.SelectGenes/Markers_Final/Combined/All/Astrocyte
- neuroExpressoAnalysis-master/analysis/01.SelectGenes/Markers_Final/Combined/All/Basket
- neuroExpressoAnalysis-master/analysis/01.SelectGenes/Markers_Final/Combined/All/Bergmann
- neuroExpressoAnalysis-master/analysis/01.SelectGenes/Markers_Final/Combined/All/BrainstemCholin
- neuroExpressoAnalysis-master/analysis/01.SelectGenes/Markers_Final/Combined/All/CerebGranule
- neuroExpressoAnalysis-master/analysis/01.SelectGenes/Markers_Final/Combined/All/DentateGranule
- neuroExpressoAnalysis-master/analysis/01.SelectGenes/Markers_Final/Combined/All/Dopaminergic
- neuroExpressoAnalysis-master/analysis/01.SelectGenes/Markers_Final/Combined/All/Ependymal
- neuroExpressoAnalysis-master/analysis/01.SelectGenes/Markers_Final/Combined/All/ForebrainCholin
- neuroExpressoAnalysis-master/analysis/01.SelectGenes/Markers_Final/Combined/All/GabaPV
- neuroExpressoAnalysis-master/analysis/01.SelectGenes/Markers_Final/Combined/All/GabaReln
- neuroExpressoAnalysis-master/analysis/01.SelectGenes/Markers_Final/Combined/All/GabaRelnCalb
- neuroExpressoAnalysis-master/analysis/01.SelectGenes/Markers_Final/Combined/All/GabaSSTReln
- neuroExpressoAnalysis-master/analysis/01.SelectGenes/Markers_Final/Combined/All/GabaVIPReln
- neuroExpressoAnalysis-master/analysis/01.SelectGenes/Markers_Final/Combined/All/Gluta
- neuroExpressoAnalysis-master/analysis/01.SelectGenes/Markers_Final/Combined/All/Golgi
- neuroExpressoAnalysis-master/analysis/01.SelectGenes/Markers_Final/Combined/All/Hypocretinergic
- neuroExpressoAnalysis-master/analysis/01.SelectGenes/Markers_Final/Combined/All/Microglia
- neuroExpressoAnalysis-master/analysis/01.SelectGenes/Markers_Final/Combined/All/Microglia_activation
- neuroExpressoAnalysis-master/analysis/01.SelectGenes/Markers_Final/Combined/All/Microglia_deactivation
- neuroExpressoAnalysis-master/analysis/01.SelectGenes/Markers_Final/Combined/All/Noradrenergic
- neuroExpressoAnalysis-master/analysis/01.SelectGenes/Markers_Final/Combined/All/Oligo
- neuroExpressoAnalysis-master/analysis/01.SelectGenes/Markers_Final/Combined/All/Purkinje
- neuroExpressoAnalysis-master/analysis/01.SelectGenes/Markers_Final/Combined/All/Pyramidal
- neuroExpressoAnalysis-master/analysis/01.SelectGenes/Markers_Final/Combined/All/Serotonergic
- neuroExpressoAnalysis-master/analysis/01.SelectGenes/Markers_Final/Combined/All/SpinalCordCholinergic
- neuroExpressoAnalysis-master/analysis/01.SelectGenes/Markers_Final/Combined/All/Spiny
- neuroExpressoAnalysis-master/analysis/01.SelectGenes/Markers_Final/Combined/All/ThalamusCholin
- neuroExpressoAnalysis-master/analysis/01.SelectGenes/Markers_Final/Combined/Amygdala/
- neuroExpressoAnalysis-master/analysis/01.SelectGenes/Markers_Final/Combined/Amygdala/Astrocyte
- neuroExpressoAnalysis-master/analysis/01.SelectGenes/Markers_Final/Combined/Amygdala/Gluta
- neuroExpressoAnalysis-master/analysis/01.SelectGenes/Markers_Final/Combined/Amygdala/Microglia
- neuroExpressoAnalysis-master/analysis/01.SelectGenes/Markers_Final/Combined/Amygdala/Microglia_activation
- neuroExpressoAnalysis-master/analysis/01.SelectGenes/Markers_Final/Combined/Amygdala/Microglia_deactivation
- neuroExpressoAnalysis-master/analysis/01.SelectGenes/Markers_Final/Combined/Amygdala/Oligo
- neuroExpressoAnalysis-master/analysis/01.SelectGenes/Markers_Final/Combined/Amygdala/Pyramidal
- neuroExpressoAnalysis-master/analysis/01.SelectGenes/Markers_Final/Combined/BasalForebrain/
- neuroExpressoAnalysis-master/analysis/01.SelectGenes/Markers_Final/Combined/BasalForebrain/Astrocyte
- neuroExpressoAnalysis-master/analysis/01.SelectGenes/Markers_Final/Combined/BasalForebrain/ForebrainCholin
- neuroExpressoAnalysis-master/analysis/01.SelectGenes/Markers_Final/Combined/BasalForebrain/Microglia
- neuroExpressoAnalysis-master/analysis/01.SelectGenes/Markers_Final/Combined/BasalForebrain/Microglia_activation
- neuroExpressoAnalysis-master/analysis/01.SelectGenes/Markers_Final/Combined/BasalForebrain/Microglia_deactivation
- neuroExpressoAnalysis-master/analysis/01.SelectGenes/Markers_Final/Combined/BasalForebrain/Oligo
- neuroExpressoAnalysis-master/analysis/01.SelectGenes/Markers_Final/Combined/Brainstem/
- neuroExpressoAnalysis-master/analysis/01.SelectGenes/Markers_Final/Combined/Brainstem/Astrocyte
- neuroExpressoAnalysis-master/analysis/01.SelectGenes/Markers_Final/Combined/Brainstem/BrainstemCholin
- neuroExpressoAnalysis-master/analysis/01.SelectGenes/Markers_Final/Combined/Brainstem/Dopaminergic
- neuroExpressoAnalysis-master/analysis/01.SelectGenes/Markers_Final/Combined/Brainstem/Microglia
- neuroExpressoAnalysis-master/analysis/01.SelectGenes/Markers_Final/Combined/Brainstem/Microglia_activation
- neuroExpressoAnalysis-master/analysis/01.SelectGenes/Markers_Final/Combined/Brainstem/Microglia_deactivation
- neuroExpressoAnalysis-master/analysis/01.SelectGenes/Markers_Final/Combined/Brainstem/Noradrenergic
- neuroExpressoAnalysis-master/analysis/01.SelectGenes/Markers_Final/Combined/Brainstem/Oligo
- neuroExpressoAnalysis-master/analysis/01.SelectGenes/Markers_Final/Combined/Brainstem/Serotonergic
- neuroExpressoAnalysis-master/analysis/01.SelectGenes/Markers_Final/Combined/Cerebellum/
- neuroExpressoAnalysis-master/analysis/01.SelectGenes/Markers_Final/Combined/Cerebellum/Basket
- neuroExpressoAnalysis-master/analysis/01.SelectGenes/Markers_Final/Combined/Cerebellum/Bergmann
- neuroExpressoAnalysis-master/analysis/01.SelectGenes/Markers_Final/Combined/Cerebellum/CerebGranule
- neuroExpressoAnalysis-master/analysis/01.SelectGenes/Markers_Final/Combined/Cerebellum/Golgi
- neuroExpressoAnalysis-master/analysis/01.SelectGenes/Markers_Final/Combined/Cerebellum/Microglia
- neuroExpressoAnalysis-master/analysis/01.SelectGenes/Markers_Final/Combined/Cerebellum/Microglia_activation
- neuroExpressoAnalysis-master/analysis/01.SelectGenes/Markers_Final/Combined/Cerebellum/Microglia_deactivation
- neuroExpressoAnalysis-master/analysis/01.SelectGenes/Markers_Final/Combined/Cerebellum/Oligo
- neuroExpressoAnalysis-master/analysis/01.SelectGenes/Markers_Final/Combined/Cerebellum/Purkinje
- neuroExpressoAnalysis-master/analysis/01.SelectGenes/Markers_Final/Combined/Cerebrum/
- neuroExpressoAnalysis-master/analysis/01.SelectGenes/Markers_Final/Combined/Cerebrum/Astrocyte
- neuroExpressoAnalysis-master/analysis/01.SelectGenes/Markers_Final/Combined/Cerebrum/DentateGranule
- neuroExpressoAnalysis-master/analysis/01.SelectGenes/Markers_Final/Combined/Cerebrum/ForebrainCholin
- neuroExpressoAnalysis-master/analysis/01.SelectGenes/Markers_Final/Combined/Cerebrum/GabaPV
- neuroExpressoAnalysis-master/analysis/01.SelectGenes/Markers_Final/Combined/Cerebrum/GabaRelnCalb
- neuroExpressoAnalysis-master/analysis/01.SelectGenes/Markers_Final/Combined/Cerebrum/GabaSSTReln
- neuroExpressoAnalysis-master/analysis/01.SelectGenes/Markers_Final/Combined/Cerebrum/GabaVIPReln
- neuroExpressoAnalysis-master/analysis/01.SelectGenes/Markers_Final/Combined/Cerebrum/Gluta
- neuroExpressoAnalysis-master/analysis/01.SelectGenes/Markers_Final/Combined/Cerebrum/Microglia
- neuroExpressoAnalysis-master/analysis/01.SelectGenes/Markers_Final/Combined/Cerebrum/Microglia_activation
- neuroExpressoAnalysis-master/analysis/01.SelectGenes/Markers_Final/Combined/Cerebrum/Microglia_deactivation
- neuroExpressoAnalysis-master/analysis/01.SelectGenes/Markers_Final/Combined/Cerebrum/Oligo
- neuroExpressoAnalysis-master/analysis/01.SelectGenes/Markers_Final/Combined/Cerebrum/Pyramidal
- neuroExpressoAnalysis-master/analysis/01.SelectGenes/Markers_Final/Combined/Cerebrum/Spiny
- neuroExpressoAnalysis-master/analysis/01.SelectGenes/Markers_Final/Combined/Cortex/
- neuroExpressoAnalysis-master/analysis/01.SelectGenes/Markers_Final/Combined/Cortex/Astrocyte
- neuroExpressoAnalysis-master/analysis/01.SelectGenes/Markers_Final/Combined/Cortex/Endothelial
- neuroExpressoAnalysis-master/analysis/01.SelectGenes/Markers_Final/Combined/Cortex/GabaPV
- neuroExpressoAnalysis-master/analysis/01.SelectGenes/Markers_Final/Combined/Cortex/GabaRelnCalb
- neuroExpressoAnalysis-master/analysis/01.SelectGenes/Markers_Final/Combined/Cortex/GabaVIPReln
- neuroExpressoAnalysis-master/analysis/01.SelectGenes/Markers_Final/Combined/Cortex/Microglia
- neuroExpressoAnalysis-master/analysis/01.SelectGenes/Markers_Final/Combined/Cortex/Microglia_activation
[truncated: 1,161 more entries]
