# Supplementary material for: Cross-Laboratory Analysis of Brain Cell Type Transcriptomes with Applications to Interpretation of Bulk Tissue Data
Source: eNeuro. 2017 Nov 30;4(6):ENEURO.0212-17.2017. doi: 10.1523/ENEURO.0212-17.2017 (PMC5707795; doi:10.1523/ENEURO.0212-17.2017)
Supplement: Extended Data 3 [file enu006172455so2.zip › neuroExpressoAnalysis-master/DESCRIPTION]

Package: neuroExpressoAnalysis
Type: Package
Title: Marker genes of brain cell types and their use in analysis of whole
    tissue data
Version: 1.1
Depends:
    R (>= 3.1.2),
    ogbox (>= 1.0),
    allenBrain,
    homologene (>= 1.0),
    geneSynonym (>= 1.0),
    markerGeneProfile,
    viridis (>= 0.3.4),
    corpcor (>= 1.6.8),
    reshape2 (>= 1.4.1),
    ggplot2 (>= 2.1.0),
    devtools (>= 1.11.0),
    foreach (>= 1.4.3),
    parallel (>= 3.1.2),
    cluster (>= 2.0.4),
    magrittr (>= 1.5),
    dplyr (>= 0.5.0),
    affy (>= 1.44.0),
    compare(>= 0.2-6),
    stringr(>= 1.1.0),
    preprocessCore (>= 1.28.0),
    memoise (>= 1.0.0),
    lazyeval (>= 0.2.0),
    gplots (>= 3.0.1),
    scales (>= 0.4.0),
    cowplot (>= 0.6.0),
    grid (>= 3.1.2),
    gtable(>= 0.2.0),
    grDevices(>= 3.1.2),
    limma (>= 3.22.7),
    doRNG (>= 1.6),
    stringi (>= 1.1.2),
    oligo (>= 1.38.0),
    sva (>= 3.22.0),
    XLConnect,
    glue,
    pheatmap (>= 1.0.9),
    VennDiagram,
    forcats,
    magick,
    doSNOW,
    jsonlite
Imports:
    ogbox (>= 1.0)
Suggests:
    testthat,
    knitr,
    rmarkdown
Enhances: 
Date: 2016-08-08
Author: Ogan Mancarci
Maintainer: Ogan Mancarci <ogan.mancarci@gmail.com>
Description: Bah
License: GPL-2
LazyData: true
RoxygenNote: 6.0.1
VignetteBuilder: knitr
