# Supplementary material for: Cross-Laboratory Analysis of Brain Cell Type Transcriptomes with Applications to Interpretation of Bulk Tissue Data
Source: eNeuro. 2017 Nov 30;4(6):ENEURO.0212-17.2017. doi: 10.1523/ENEURO.0212-17.2017 (PMC5707795; doi:10.1523/ENEURO.0212-17.2017)
Supplement: Extended Data 3 [file enu006172455so2.zip › neuroExpressoAnalysis-master/NAMESPACE]

# Generated by roxygen2: do not edit by hand

export(allowGenes)
export(banGenes)
export(bioGender)
export(cellColors)
export(fixTable)
export(list)
export(meltDesign)
export(mergeChips)
export(microglialException)
export(mostVariable)
export(mostVariableCT)
export(quantileNorm)
export(reactAstroException)
export(readDesignMergeCel)
export(readOligoCel)
export(rnaCoexist)
export(sampleMixup)
export(selectRandom)
export(superImpose)
export(translatePublishable)
importFrom(ogbox,list)
