# Supplementary material for: Cross-Laboratory Analysis of Brain Cell Type Transcriptomes with Applications to Interpretation of Bulk Tissue Data
Source: eNeuro. 2017 Nov 30;4(6):ENEURO.0212-17.2017. doi: 10.1523/ENEURO.0212-17.2017 (PMC5707795; doi:10.1523/ENEURO.0212-17.2017)
Supplement: Extended Data 3 [file enu006172455so2.zip › neuroExpressoAnalysis-master/R/cellColors.R]

#' Return default colors for the cell types
#' @return A named vector. Due to existance of different naming schemes, 
#' same cell type can be referred to multiple times under different names.
#' @export
cellColors = function(){
    
    coloring = c(Oligo = 'darkgreen',
                 Oligodendrocyte = 'darkgreen',
                 "Oligodendrocyte precursors" = '#009E73',
                 "Oligodendrocyte prec." = '#009E73',
                 Endothelial = 'gold4',
                 Bergmann = 'palegreen',
                 MotorCholin = 'darkorange4',
                 SpinalCordCholinergic = 'darkorange4',
                 SpinalChordCholinergic = 'darkorange4', # temporary
                 BrainstemCholin = 'darkorange4',
                 'Midbrain Cholinergic' = 'darkorange4',
                 ForebrainCholin = 'darkorange',
                 'Forebrain Cholinergic' = 'darkorange',
                 ThalamusCholin = 'darkorange4',
                 'Thalamus Cholinergic' = 'darkorange4',
                 Cholin = 'darkorange',
                 Spiny = 'blanchedalmond',
                 Gluta = 'slategray',
                 Glutamatergic = 'slategray',
                 Basket = 'mediumpurple4',
                 Golgi = 'orchid',
                 Purkinje = 'purple',
                 Inter = 'pink',
                 CerebGranule = 'thistle',
                 DentateGranule = 'thistle3',
                 Microglia = 'cornsilk4',
                 Microglia_activation = 'cornsilk3',
                 Microglia_deactivation = 'cornsilk2',
                 # Gaba = 'firebrick4',
                 Astrocyte = 'darkgoldenrod1',
                 AstrocyteReactive = 'darkgoldenrod2',
                 GabaPV = 'firebrick2',
                 'FS Basket (G42)' = 'firebrick2',
                 Stem = 'blue' ,
                 Ependymal = 'orange',
                 Serotonergic = 'darkolivegreen',
                 Hypocretinergic = 'cadetblue',
                 Dopaminergic = 'gray0',
                 Th_positive_LC = 'blueviolet',
                 Noradrenergic = 'blueviolet',
                 GabaVIPReln = 'firebrick4',
                 'VIPReln (G30)' = 'firebrick4',
                 GabaRelnCalb = 'firebrick3',
                 'Martinotti (GIN)' = 'firebrick3',
                 GabaSSTReln = 'firebrick1',
                 GabaReln = 'firebrick',
                 GabaOxtr = 'firebrick2',
                 GabaHtr3a = 'darkred',
                 GabaVIPReln = 'firebrick4',
                 GabaReln = 'firebrick',
                 Pyramidal = "#3A3A98FF",
                 'Layer 4 Pyra' = 'cornflowerblue',
                 'Layer 2 3 Pyra' = 'cadetblue4',
                 'Layer 6a Pyra' = 'lightblue1',
                 'Layer 6b Pyra' = 'lightblue4',
                 Pyramidal_Thy1 = 'turquoise',
                 "Pyramidal Thy1" = 'turquoise',
                 "Pyramidal Thy1 Hipp" = 'turquoise',
                 "Pyramidal Thy1 Amyg" = 'turquoise',
                 PyramidalCorticoThalam = 'blue',
                 'Pyramidal CrtThalamic' = 'blue',
                 Pyramidal_Glt_25d2 = 'blue4',
                 "Pyramidal Glt25d2" = 'blue4',
                 Pyramidal_S100a10 ='deepskyblue3',
                 "Pyramidal S100a10" =  'deepskyblue3',
                 Glia = viridis(2)[1],
                 Neuron = viridis(2)[2]
                 
    )
    
    return(coloring)
}
