# Supplementary material for: Cross-Laboratory Analysis of Brain Cell Type Transcriptomes with Applications to Interpretation of Bulk Tissue Data
Source: eNeuro. 2017 Nov 30;4(6):ENEURO.0212-17.2017. doi: 10.1523/ENEURO.0212-17.2017 (PMC5707795; doi:10.1523/ENEURO.0212-17.2017)
Supplement: Extended Data 3 [file enu006172455so2.zip › neuroExpressoAnalysis-master/R/fixTable.R]

#' Quick fix for ugly data tables
#' @export
fixTable = function(x){
    x %>%  apply(2,function(x){x %>% sapply(function(y){
        if(is.na(y)){
            return('genes<2')
        } else if(is.numeric(y)){
            y %<>% round(digits=3)
            if(y==0){
                return('p<0.001')
            }
            return(y %>% round(digits=3))
        }
        return(y)
    })})
}
