# Supplementary material for: Cross-Laboratory Analysis of Brain Cell Type Transcriptomes with Applications to Interpretation of Bulk Tissue Data
Source: eNeuro. 2017 Nov 30;4(6):ENEURO.0212-17.2017. doi: 10.1523/ENEURO.0212-17.2017 (PMC5707795; doi:10.1523/ENEURO.0212-17.2017)
Supplement: Extended Data 3 [file enu006172455so2.zip › neuroExpressoAnalysis-master/R/quantileNormalize.R]

#library(preprocessCore)

#' @export
quantileNorm = function(whichFile,outFile=NULL){
    if (is.character(whichFile)){
        allDataPre = ogbox::read.exp(whichFile)
    } else{
        allDataPre = whichFile
    }
    
    list[geneData,exprData]= sepExpr(allDataPre)
    
    newExprData = preprocessCore::normalize.quantiles(as.matrix(exprData))
    # boxplot(newExprData)
    newExprData = as.data.frame(newExprData)
    colnames(newExprData) = colnames(exprData)
    newAllData = cbind(geneData, newExprData)
    if(is.character(outFile)){
        write.csv(newAllData, file = outFile, row.names=FALSE)
    }
    invisible(newAllData)
}
