# Supplementary material for: Cross-Laboratory Analysis of Brain Cell Type Transcriptomes with Applications to Interpretation of Bulk Tissue Data
Source: eNeuro. 2017 Nov 30;4(6):ENEURO.0212-17.2017. doi: 10.1523/ENEURO.0212-17.2017 (PMC5707795; doi:10.1523/ENEURO.0212-17.2017)
Supplement: Extended Data 3 [file enu006172455so2.zip › neuroExpressoAnalysis-master/R/readOligoCel.R]

#' @export
readOligoCel = function(GSMs, gemmaAnnot,fileOut=NULL, celdir){
    cels = oligoClasses::list.celfiles(celdir,listGzipped=T)
    whichCels = sapply(GSMs, function(x){which(grepl(x,cels))})
    sampleCels = cels[whichCels]
    affyRaw = oligo::read.celfiles(paste0(celdir,'/',sampleCels))
    exonTS <- oligo::rma(affyRaw, target = "core")
    rm(affyRaw)
    featureData(exonTS) <- getNetAffx(exonTS, "transcript")
    #View the features of the obtained data
    # exonTS
    #Extract the expression data
    
    aned = gemmaAnnotOligo(normalized=exonTS,chipFile=gemmaAnnot)
    
    #Create the expression file
    if (!is.null(fileOut)){
        write.csv(aned, fileOut, row.names=FALSE)
    }
    invisible(aned)
}
