# Supplementary material for: Cross-Laboratory Analysis of Brain Cell Type Transcriptomes with Applications to Interpretation of Bulk Tissue Data
Source: eNeuro. 2017 Nov 30;4(6):ENEURO.0212-17.2017. doi: 10.1523/ENEURO.0212-17.2017 (PMC5707795; doi:10.1523/ENEURO.0212-17.2017)
Supplement: Extended Data 3 [file enu006172455so2.zip › neuroExpressoAnalysis-master/analysis/00.DownloadPreprocess/03.BrainWholeTissueData.R]

library(limma)
library(data.table)
library(stringr)
library(sva)
library(oligoClasses)
library(magrittr)
library(ogbox)
# devtools::load_all()

downloadData = FALSE
downloadGemma = TRUE

# trabzuni dataset ----------------------
if(downloadGemma){
    ogbox::getGemmaAnnot('GPL5175','data-raw/GemmaAnnots/GPL5175',annotType='noParents',overwrite = TRUE)
}
dir.create('data-raw/TrabzuniRegions/',showWarnings=FALSE)

if(downloadData){
    download.file('ftp://ftp.ncbi.nlm.nih.gov/geo/series/GSE60nnn/GSE60862/soft/GSE60862_family.soft.gz',
                  destfile='data-raw/TrabzuniRegions/GSE60862_family.soft.gz')
    system('gunzip data-raw/TrabzuniRegions/GSE60862_family.soft.gz')
}
# deal with softfile
softData = softParser('data-raw/TrabzuniRegions/GSE60862_family.soft')

###
softData = softData[,c('!Sample_characteristics_ch1 = age at death (in years)', 
                       '!Sample_characteristics_ch1 = ancestry',
                       '!Sample_characteristics_ch1 = brain bank',
                       '!Sample_characteristics_ch1 = brain ph',
                       '!Sample_characteristics_ch1 = brain region',
                       "!Sample_characteristics_ch1 = Cause of death",
                       "!Sample_characteristics_ch1 = disease status",
                       "!Sample_characteristics_ch1 = individual id",
                       "!Sample_characteristics_ch1 = post-mortem interval (in hours)",
                       "!Sample_characteristics_ch1 = rin",
                       "!Sample_characteristics_ch1 = Sex",
                       '!Sample_title',
                       '!Sample_platform_id')]
softData$GSM = rownames(softData)

colnames(softData) = c('deatAge',
                       'ancestry',
                       'brainBank',
                       'pH',
                       'brainRegion',
                       'deathCause',
                       'disease',
                       'invidID',
                       'postMortemInt',
                       'rnaInt',
                       'sex',
                       'title',
                       'platform',
                       'GSM')


# download cel files
dir.create('data-raw/cel/GPL5175',showWarnings = FALSE)
if(downloadData){
    sapply(softData$GSM,function(x){
        xNow<<-x
        gsmDown(gsm=x,outfile=paste0('data-raw//cel/GPL5175/',x,'.cel'),unzip=F)
    })
}
# attach scandates
softData$scanDate = sapply(softData$GSM, function(x){
    celfileDate(paste0('data-raw/cel/GPL5175/',x, '.cel.gz'))
})
write.design(softData,file='data-raw/TrabzuniRegions/GSE60862_meta.tsv')

 softFile = read.design('data-raw/TrabzuniRegions/GSE60862_meta.tsv')
 softFile = softFile[ !is.na(softFile$pH) 
                      & !softFile$deathCause=='Cancer',]

readOligoCel(softFile$GSM,
             gemmaAnnot= 'data-raw/GemmaAnnots/GPL5175',
             file = 'data-raw/TrabzuniRegions/GSE60862_expression.csv',
             celdir='data-raw/cel//GPL5175')

# outlier detection for trabzuni dataset --------------
humanExp = read.exp('data-raw/TrabzuniRegions/GSE60862_expression.csv')

# detect biological gender
bioGen = bioGender(humanExp) %>% replaceElement(c('F' = 'Female','M' = 'Male')) %$% newVector


humanExp = humanExp[!is.na(humanExp$Gene.Symbol),]
humanExp = humanExp[humanExp$Gene.Symbol!='',]
humanExp %<>% mostVariable(threshold=0)

list[genes,expr] = sepExpr(humanExp)
colnames(expr) = gsub('\\.cel\\.gz','',colnames(expr))
softFile = read.design('data-raw/TrabzuniRegions/GSE60862_meta.tsv')

softFile %<>% filter(GSM %in% colnames(expr))

badSexSamples = which(softFile$sex != bioGen) %>% names %>% str_extract('^.*?(?=[.])')

expr = expr[,!cn(expr) %in% badSexSamples]
softFile = softFile %>% filter(!GSM %in% badSexSamples)

groups = softFile$brainRegion
expression = expr

outliers = sampleMixup(expression, groups)

write.table(unique(c(outliers,badSexSamples)),
            'data-raw/TrabzuniRegions/outliers', 
            row.names=F,col.names=F,quote=F)

# process trabzuni data (batch correction, removal of outliers) ----------------
humanExp = read.exp('data-raw/TrabzuniRegions//GSE60862_expression.csv')
humanExp = humanExp[!is.na(humanExp$Gene.Symbol),]
humanExp = humanExp[humanExp$Gene.Symbol!='',]
list[geneData,exprData] = sepExpr(humanExp)
colnames(exprData) = gsub('\\.cel\\.gz','',colnames(exprData))


softFile = read.design('data-raw/TrabzuniRegions/GSE60862_meta.tsv')
softFile = softFile[match(colnames(exprData) ,softFile$GSM),]

# remove outliers detected in the previous step
outliers = unlist(read.table('data-raw/TrabzuniRegions/outliers'))

# just counting cells
softFile %>% 
    filter(GSM %in% outliers & brainRegion %in% c('frontal cortex','white matter')) %>%
    nrow
softFile %>% 
    filter( brainRegion %in% c('frontal cortex','white matter')) %>%
    nrow

softFile = softFile[!softFile$GSM %in% outliers,]
exprData = exprData[,!colnames(exprData) %in% outliers,]

# check expression in all brain regions individually
medExp = exprData %>%
    unlist %>% median
# we save this to remove genes in subsets of the dataset
TrabzuniMedExp = medExp
use_data(TrabzuniMedExp,overwrite = TRUE)
rowMedians = exprData %>% 
    apply(1, function(x){
        regions =  softFile$brainRegion %>% unique
        sapply(regions, function(y){
            x[softFile$brainRegion %in% y] %>% median
        })
    }) %>% apply(2, max)

humanExp = 
    cbind(geneData, exprData)[rowMedians > medExp,] %>% 
    mostVariable(threshold=0)
list[geneData,exprData] = sepExpr(humanExp)

exprData = as.data.frame(exprData)
rownames(exprData) = geneData$Gene.Symbol

#exprData = exprData[,str_extract(softFile$scanDate,'....-..-..') %in% names(table(str_extract(softFile$scanDate,'....-..-..')))[table(str_extract(softFile$scanDate,'....-..-..'))>1]]
#softFile = softFile[str_extract(softFile$scanDate,'....-..-..') %in% names(table(str_extract(softFile$scanDate,'....-..-..')))[table(str_extract(softFile$scanDate,'....-..-..'))>1],]
set.seed(1)
exprData = ComBat(exprData,batch = kmeans(as.Date(str_extract(softFile$scanDate,'....-..-..')),centers=4)$cluster, mod = model.matrix(~brainRegion,softFile))

#rowMean = exprData %>% apply(1,mean)
#medExp = median(unlist(exprData))
#exprData = exprData[rowMean>medExp,]

write.csv(exprData, file = 'data-raw/TrabzuniRegions/GSE60862_expression_postProcess.csv',quote=F)
write.design(softFile, file = 'data-raw/TrabzuniRegions/GSE60862_meta_postProcess.tsv')

trabzuniRegionsExp = exprData
trabzuniRegionsMeta = softFile
devtools::use_data(trabzuniRegionsExp,
                   trabzuniRegionsMeta, overwrite=TRUE)

# stanley data is taken from Lilah -----------------
# not used in this study
# load('data-raw/StanleyData/StanleyData.RData')
# if(downloadGemma){
#     ogbox::getGemmaAnnot('GPL11532','data-raw/GemmaAnnots/GPL11532',annotType='noParents',overwrite=TRUE)
# }
# 
# stanleyOut = function(stanleyStud){
#     stud = stanleyStud$aned_good
#     meta = stanleyStud$Metadata
#     
#     list[stanleyGenes,stanleyStud] = stud %>% sepExpr
#     medExp = median(unlist(stanleyStud))
#     rowMedian = stanleyStud %>% apply(1,median)
#     
#     list[stanleyGenes,stanleyStud] = cbind(stanleyGenes,stanleyStud) %>% 
#         mostVariable(.,genes='GeneSymbol',threshold=0) %>% sepExpr
#     rownames(stanleyStud) = stanleyGenes$GeneSymbol
#     return(list(stanleyStud,meta))   
# }
# 
# list[stanleyStud1,stanleyMeta1] = stanleyOut(studyFinal$study1)
# list[stanleyStud3,stanleyMeta3] = stanleyOut(studyFinal$study3)
# list[stanleyStud5,stanleyMeta5] = stanleyOut(studyFinal$study5)
# list[stanleyStud7,stanleyMeta7] = stanleyOut(studyFinal$study7)
# 
# devtools::use_data(stanleyStud1,
#                    stanleyMeta1,
#                    stanleyStud3,
#                    stanleyMeta3,
#                    stanleyStud5,
#                    stanleyMeta5,
#                    stanleyStud7,
#                    stanleyMeta7,
#                    overwrite=TRUE)

# Chen (2016) (Sibille) dataset -----------------
# not used in study
# if(downloadGemma){
#     ogbox::getGemmaAnnot('GPL11532','data-raw/GemmaAnnots/GPL11532',annotType='noParents',overwrite=TRUE)
# }
# dir.create('data-raw/ChenCortex/', showWarnings=FALSE)
# if(downloadData){
#     softDown('GSE71620','data-raw/ChenCortex//GSE71620_family.soft.gz')
#     system('gunzip data-raw/ChenCortex//GSE71620_family.soft.gz')
# }
# softData = softParser('data-raw/ChenCortex/GSE71620_family.soft',expression=FALSE)
# 
# #list[softData,expression]  = softParser('data-raw/ChenCortex/GSE71620_family.soft',expression=TRUE)
# 
# 
# # expTable = sapply(expression, function(x){
# #     x$VALUE
# # })
# 
# softData = softData[,c('!Sample_characteristics_ch1 = age',
#                        '!Sample_characteristics_ch1 = ph',
#                        "!Sample_characteristics_ch1 = pmi",
#                        '!Sample_characteristics_ch1 = race',
#                        "!Sample_characteristics_ch1 = rin",
#                        "!Sample_characteristics_ch1 = Sex",
#                        "!Sample_characteristics_ch1 = tissue",
#                        "!Sample_characteristics_ch1 = tod",
#                        "!Sample_title",
#                        "!Sample_geo_accession"
# )]
# 
# names(softData) = c('Age',
#                     'pH',
#                     'pmi',
#                     'race',
#                     'rin',
#                     'sex',
#                     'tissue',
#                     'tod',
#                     'title',
#                     'GSM')
# write.design(softData,file='data-raw/ChenCortex/GSE71620_design.tsv')
# 
# dir.create('data-raw/cel/GPL11532/',showWarnings=FALSE)
# 
# softData = read.design('data-raw/ChenCortex/GSE71620_design.tsv', comment.char='')
# if(downloadData){
#     sapply(softData$GSM,function(x){
#         xNow<<-x
#         gsmDown(gsm=x,outfile=paste0('data-raw//cel/GPL11532/',x,'.cel'),unzip=F)
#     })
# }
# expTable = readOligoCel(softData$GSM,
#              gemmaAnnot= 'data-raw/GemmaAnnots/GPL11532',
#              file = NULL,
#              celdir='data-raw/cel/GPL11532')
# 
# 
# expTable %<>% filter(Gene.Symbol != '')
# expTable %<>% filter(!is.na(Gene.Symbol))
# 
# 
# expTable %<>% mostVariable(threshold=expTable %>% sepExpr %>% .[[2]] %>% unlist %>% median,
#                            threshFun=median)
# 
# 
# write.csv(expTable, 'data-raw/ChenCortex/GSE71620_exp.csv', row.names = F)
# chenExpr = read.exp('data-raw/ChenCortex/GSE71620_exp.csv',sep=',')
# chenMeta = read.design('data-raw/ChenCortex/GSE71620_design.tsv', comment.char='')
# 
# list[chenGenes,chenExpr] = chenExpr %>% sepExpr
# rownames(chenExpr) = chenGenes$Gene.Symbol %>% unlist
# 
# devtools::use_data(chenExpr,
#                   chenMeta,
#                   overwrite=TRUE)

# dataset lists ------
# brainWholeTissueDatasets = c('trabzuniRegionsExp','chenExpr','stanleyStud1','stanleyStud3','stanleyStud5','stanleyStud7')
# brainWholeTissueMetadata = c('trabzuniRegionsMeta','chenMeta', 'stanleyMeta1', 'stanleyMeta3', 'stanleyMeta5','stanleyMeta7')
# devtools::use_data(brainWholeTissueDatasets,
#                    brainWholeTissueMetadata, overwrite=TRUE)
