# Supplementary material for: Cross-Laboratory Analysis of Brain Cell Type Transcriptomes with Applications to Interpretation of Bulk Tissue Data
Source: eNeuro. 2017 Nov 30;4(6):ENEURO.0212-17.2017. doi: 10.1523/ENEURO.0212-17.2017 (PMC5707795; doi:10.1523/ENEURO.0212-17.2017)
Supplement: Extended Data 3 [file enu006172455so2.zip › neuroExpressoAnalysis-master/analysis/00.DownloadPreprocess/6.AllowedS100a10.R]

library(XLConnect)


download.file("http://www.cell.com/cms/attachment/2021775604/2041641016/mmc1.zip",
              destfile='data-raw/Mouse_Cell_Type_Data//s100a10AllowedProbes.zip')
system('unzip data-raw/Mouse_Cell_Type_Data/s100a10AllowedProbes.zip -d data-raw/Mouse_Cell_Type_Data')


probes = loadWorkbook('data-raw/Mouse_Cell_Type_Data/cell_6244_mmc1.xlsx')
probes = readWorksheet(probes, sheet = 1, header = TRUE)

allowedProbesS100a10 = probes$Probe.Set.ID %>% gemmaGeneMatch(chipFile='data-raw/GemmaAnnots/GPL1261') %>% unique

devtools::use_data(allowedProbesS100a10, overwrite = TRUE)
