# Supplementary material for: Cross-Laboratory Analysis of Brain Cell Type Transcriptomes with Applications to Interpretation of Bulk Tissue Data
Source: eNeuro. 2017 Nov 30;4(6):ENEURO.0212-17.2017. doi: 10.1523/ENEURO.0212-17.2017 (PMC5707795; doi:10.1523/ENEURO.0212-17.2017)
Supplement: Extended Data 3 [file enu006172455so2.zip › neuroExpressoAnalysis-master/analysis/00.DownloadPreprocess/7.AddSingleCellsToNeuroExpresso.R]

library(ogbox)
# load_all()

singleCells = ogbox::read.design('data-raw/Mouse_Cell_Type_Data/singleCellMatchings.tsv')
tasicUnassigned =  (TasicMouseMeta$primary_type %>% unique)[! (TasicMouseMeta$primary_type %>% unique) %in% (singleCells$Tasic %>% str_split(', ') %>% unlist %>% trimElement(''))]

TasicPrimaryMean = TasicMouseMeta$primary_type %>% unique %>% lapply(function(x){
    TasicMouseExp[,TasicMouseMeta$sample_title[TasicMouseMeta$primary_type %in% x]] %>% apply(1,mean)
}) %>% as.data.frame
names(TasicPrimaryMean)  =  TasicMouseMeta$primary_type %>% unique

n_expressoExpr2 = read.exp('data-raw/Mouse_Cell_Type_Data/n_expressoExpr2.csv')

whereAreMyGenes = n_expressoExpr2$Gene.Symbol[!n_expressoExpr2$Gene.Symbol %in% rn(TasicPrimaryMean)] %>% mouseSyno(cores = 15)
replaceGenes = whereAreMyGenes %>% sapply(function(x){
    out = rn(TasicPrimaryMean)[rn(TasicPrimaryMean) %in% unlist(x)]
    if(length(out)>1){
        out = character(0)
    }
    return(out)
}) %>% unlist
replaceGenes = replaceGenes[!replaceGenes %in% replaceGenes[replaceGenes %>% duplicated]]

replace = names(replaceGenes)
names(replace) = replaceGenes

# rn(TasicPrimaryMean)[rn(TasicPrimaryMean) %in% replaceGenes] 

rn(TasicPrimaryMean) = rn(TasicPrimaryMean) %>% replaceElement(replace) %$% newVector

rnaSeqMed = TasicPrimaryMean %>% {.+1} %>%log(base=2) %>% unlist %>% median

# filter expression values (low level filter)
TasicPrimaryMean = TasicPrimaryMean[(TasicPrimaryMean %>% apply(1,max))>(TasicPrimaryMean %>% unlist %>% median),]

TasicPrimaryMeanLog = TasicPrimaryMean %>% {.+1} %>%log(base=2)


TasicPrimaryMeanComparable = TasicPrimaryMean %>% 
    apply(2,qNormToValues,values =  n_expressoExpr %>%
              sepExpr %>% {.[[2]]} %>% unlist) %>%
    as.df
rownames(TasicPrimaryMeanComparable) = rn(TasicPrimaryMean)


TasicPrimaryMeanSubset =  TasicPrimaryMean %>% {.[rn(.) %in% n_expressoExpr$Gene.Symbol,]}
n_ExpressoSubset = n_expressoExpr[match(rn(TasicPrimaryMeanSubset), n_expressoExpr$Gene.Symbol),]

TasicPrimaryMeanComparableRows = mapply(function(tasic,neuro){
    qNormToValues(tasic,neuro)
    },
    t(TasicPrimaryMeanSubset) %>% as.df ,n_ExpressoSubset %>% sepExpr %>% {.[[2]]} %>% t %>% as.df) %>% t %>% as.df

names(TasicPrimaryMeanComparableRows) = names(TasicPrimaryMean)


sampleLines = singleCells$Tasic %>% str_split(', ')

samples = unlist(sampleLines)


meltedSingleCells = samples %>% sapply(function(x){
    if(!x==''){
        findInList(x , sampleLines)
    } else{
        NULL
    }
}) %>% unlist %>% {
    out = singleCells[.,]
    out$sample = names(.)
    return(out)
}


set.seed(1)
meltedSingleCells %<>%
    {data.frame(sampleName =.$sample,
               originalIndex = stri_rand_strings(nrow(.),6),
               GSE =  'GSE71585',
               samples = .$Tasic,
               MajorType = .$MajorType,
               Neurotransmitter = .$Neurotransmitter,
               ShinyNames = .$ShinyNames  %>% replaceElement(NA,'') %$%newVector,
               CellTypes =  .$CellTypes %>% replaceElement(NA,'') %$%newVector,
               PyramidalDeep = .$PyramidalDeep %>% replaceElement(NA,'') %$%newVector,
               BroadTypes = NA,
               DopaSelect = NA,
               Description = NA,
               Age = NA,
               Region = .$Region,
               Platform = 'RNAseq',
               Method = 'RNA-seq',
               Reference = 'Tasic et al.',
               PMID = 26727548,
               RegionToChildren = TRUE,
               RegionToParent = TRUE,
               Normalize = TRUE,
               Normalize2= TRUE,
               Notes = '',
               stringsAsFactors = FALSE)}

TasicPrimaryMean = TasicPrimaryMean[meltedSingleCells$sampleName]
# used in neuroexpresso.org
TasicPrimaryMeanComparable = TasicPrimaryMeanComparable[meltedSingleCells$sampleName]
TasicPrimaryMeanLog = TasicPrimaryMeanLog[meltedSingleCells$sampleName]
use_data(meltedSingleCells, overwrite = TRUE)
use_data(TasicPrimaryMean, overwrite = TRUE)
use_data(TasicPrimaryMeanLog, overwrite = TRUE)

use_data(TasicPrimaryMeanComparable, overwrite = TRUE)
write.design(meltedSingleCells,file = 'data-raw/Mouse_Cell_Type_Data/meltedSingleCells.tsv')
write.csv(data.frame(Gene.Symbol = rn(TasicPrimaryMeanComparable),TasicPrimaryMeanComparable,check.names = FALSE),file = 'data-raw/Mouse_Cell_Type_Data/TasicPrimaryMeanComparable.csv',row.names=FALSE )
write.csv(data.frame(Gene.Symbol = rn(TasicPrimaryMean),TasicPrimaryMean,check.names=FALSE),file = 'data-raw/Mouse_Cell_Type_Data/TasicPrimaryMean.csv',row.names=FALSE )


# used in neuroexpresso.org
n_expressoSamplesWithRNAseq = rbind(n_expressoSamples, meltedSingleCells)

# n_expressoExprWithRNAseq = cbind(n_expressoExpr[n_expressoExpr$Gene.Symbol %in% rn(TasicPrimaryMeanComparable),],
#                                  TasicPrimaryMeanComparable[match(n_expressoExpr$Gene.Symbol[n_expressoExpr$Gene.Symbol %in% rn(TasicPrimaryMeanComparable)],
#                                                                   rn(TasicPrimaryMeanComparable)),])

n_expressoExprWithRNAseq = cbind(n_expressoExpr, TasicPrimaryMeanComparable[match(n_expressoExpr$Gene.Symbol,
                                                            rn(TasicPrimaryMeanComparable)),])
# n_expressoExprWithRNAseq[n_expressoExprWithRNAseq$Gene.Symbol %in% 'Nrk',]
write.design(n_expressoSamplesWithRNAseq,'data-raw/Mouse_Cell_Type_Data/n_expressoSamplesWithRNAseq.tsv')
use_data(n_expressoSamplesWithRNAseq,overwrite = TRUE)
use_data(n_expressoExprWithRNAseq,overwrite = TRUE)
write.csv(n_expressoExprWithRNAseq,file = 'data-raw/Mouse_Cell_Type_Data/n_expressoExprWithRNAseq.csv',row.names=FALSE )


n_expressoExprWithRNAseqRowNorm = cbind(n_expressoExpr[n_expressoExpr$Gene.Symbol %in% rn(TasicPrimaryMeanComparableRows),],
                                        TasicPrimaryMeanComparableRows[match(n_expressoExpr$Gene.Symbol[n_expressoExpr$Gene.Symbol %in% rn(TasicPrimaryMeanComparableRows)],
                                                                         rn(TasicPrimaryMeanComparableRows)),])

#write.csv(n_expressoExprWithRNAseqRowNorm,file = 'data-raw/Mouse_Cell_Type_Data/n_expressoExprWithRNAseqRowNorm.csv',row.names=FALSE )
#use_data(n_expressoExprWithRNAseqRowNorm,overwrite = TRUE)


n_expressoSamples2 = read.design('data-raw/Mouse_Cell_Type_Data/n_expressoSamples2.tsv')
n_expressoExpr2 = read.exp("data-raw/Mouse_Cell_Type_Data/n_expressoExpr2.csv")
n_expressoSamplesWithRNAseq2 = rbind(n_expressoSamples2, meltedSingleCells)
write.design(n_expressoSamplesWithRNAseq2,'data-raw/Mouse_Cell_Type_Data/n_expressoSamplesWithRNAseq2.tsv')


# n_expressoExprWithRNAseq2 = cbind(n_expressoExpr2[n_expressoExpr2$Gene.Symbol %in% rn(TasicPrimaryMeanComparable),],
#                                  TasicPrimaryMeanComparable[match(n_expressoExpr2$Gene.Symbol[n_expressoExpr2$Gene.Symbol %in% rn(TasicPrimaryMeanComparable)],
#                                                                   rn(TasicPrimaryMeanComparable)),])
n_expressoExprWithRNAseq2 = cbind(n_expressoExpr2, TasicPrimaryMeanComparable[match(n_expressoExpr2$Gene.Symbol,
                                                                                  rn(TasicPrimaryMeanComparable)),])
write.csv(n_expressoExprWithRNAseq2,file = 'data-raw/Mouse_Cell_Type_Data/n_expressoExprWithRNAseq2.csv',row.names=FALSE )


#n_expressoExprWithRNAseq2RowNorm = cbind(n_expressoExpr2[n_expressoExpr2$Gene.Symbol %in% rn(TasicPrimaryMeanComparableRows),],
#                                         TasicPrimaryMeanComparableRows[match(n_expressoExpr2$Gene.Symbol[n_expressoExpr2$Gene.Symbol %in% rn(TasicPrimaryMeanComparableRows)],
#                                                                   rn(TasicPrimaryMeanComparableRows)),])

#write.csv(n_expressoExprWithRNAseq2RowNorm,file = 'data-raw/Mouse_Cell_Type_Data/n_expressoExprWithRNAseq2RowNorm.csv',row.names=FALSE )
