# Supplementary material for: Cross-Laboratory Analysis of Brain Cell Type Transcriptomes with Applications to Interpretation of Bulk Tissue Data
Source: eNeuro. 2017 Nov 30;4(6):ENEURO.0212-17.2017. doi: 10.1523/ENEURO.0212-17.2017 (PMC5707795; doi:10.1523/ENEURO.0212-17.2017)
Supplement: Extended Data 3 [file enu006172455so2.zip › neuroExpressoAnalysis-master/analysis/01.SelectGenes/Markers_Final/CellTypes/All/Astrocyte]

Aass
Acaa2
Acsl6
Add3
Adgrg1
Adhfe1
Adora2b
AI464131
Aldh6a1
Amot
Antxr1
Aox1
Appl2
Axl
Bcan
Btbd17
Cbs
Cd38
Clu
Col4a5
Cpq
Crot
Cspg5
Cth
Cyp2j6
Cyp4f14
Cyp4f15
Cyr61
Dennd4c
Dtna
Ednrb
Egfr
Elovl5
Entpd2
Ephx2
Fads2
Farp1
Fermt2
Fgd6
Fgfrl1
Fjx1
Fkbp10
Fmo1
Fzd2
Fzd4
Gabrg1
Gpld1
Hacd2
Igfbp2
Il18
Itga7
Lamb2
Lhx2
Lmcd1
Lpp
Lrp4
Msmo1
Naaa
Nat8f4
Nrarp
Oaf
Oplah
Papss2
Pdgfc
Pdgfrb
Pdk4
Pdzph1
Phka1
Phkg1
Ppara
Prdx6
Prelp
Prodh
Ptpn13
Pygb
Pygm
Rftn2
Rlbp1
Rnft1
Rorb
Sash1
Serhl
Serpinh1
Slc12a4
Slc38a3
Slc41a1
Smpd2
Sorcs2
Sox21
Srebf1
Suclg2
Tfcp2l1
Tnfrsf19
Trps1
Vcam1
Vcl
