# Supplementary material for: Cross-Laboratory Analysis of Brain Cell Type Transcriptomes with Applications to Interpretation of Bulk Tissue Data
Source: eNeuro. 2017 Nov 30;4(6):ENEURO.0212-17.2017. doi: 10.1523/ENEURO.0212-17.2017 (PMC5707795; doi:10.1523/ENEURO.0212-17.2017)
Supplement: Extended Data 3 [file enu006172455so2.zip › neuroExpressoAnalysis-master/analysis/01.SelectGenes/Markers_Final/CellTypes/All/Bergmann]

A2m
Baalc
Casp12
Cd70
Cdc42ep1
Chil1
Cnn2
Dao
Evc
Fam227b
Gstt2
Hist1h4i
Htra3
Ifitm2
Mob3b
Msx2
Plce1
Plscr1
Pth1r
Pxmp2
Rarres2
Rdh5
Rhoc
Rhoj
Rras
Tcf7l1
Tmem30b
Tmprss3
Tprkb
Vamp5
Vegfc
Wif1
