# Supplementary material for: Cross-Laboratory Analysis of Brain Cell Type Transcriptomes with Applications to Interpretation of Bulk Tissue Data
Source: eNeuro. 2017 Nov 30;4(6):ENEURO.0212-17.2017. doi: 10.1523/ENEURO.0212-17.2017 (PMC5707795; doi:10.1523/ENEURO.0212-17.2017)
Supplement: Extended Data 3 [file enu006172455so2.zip › neuroExpressoAnalysis-master/analysis/01.SelectGenes/Markers_Final/CellTypes/All/Ependymal]

Acvr2b
Arid1a
Aspm
Aurka
Ccnb2
Ccr6
Cd1d1
Cdc20
Cdca7
Cdk1
Cdt1
Cenpe
Cenpf
Cep55
D930015E06Rik
Dbf4
Dlx2
Dna2
Ect2
Ezh2
Igfbpl1
Iqgap1
Isg20
Kif2c
Mcm7
Mis18bp1
Mki67
Nasp
Ncaph
Nusap1
Rad54l
Rnd3
Rrm2
Shcbp1
Smc4
Sox11
Sox4
Sp1
Top2a
Ube2c
Uhrf1
Vgll4
Zcchc14
Zfp704
Zwilch
