# Supplementary material for: Cross-Laboratory Analysis of Brain Cell Type Transcriptomes with Applications to Interpretation of Bulk Tissue Data
Source: eNeuro. 2017 Nov 30;4(6):ENEURO.0212-17.2017. doi: 10.1523/ENEURO.0212-17.2017 (PMC5707795; doi:10.1523/ENEURO.0212-17.2017)
Supplement: Extended Data 3 [file enu006172455so2.zip › neuroExpressoAnalysis-master/analysis/01.SelectGenes/Markers_Final/CellTypes/All/Microglia]

1700017B05Rik
Abhd15
Adap2
Akna
Ankrd44
Anxa3
Arhgap45
Arrb2
AW112010
C3ar1
Casp1
Casp8
Ccl6
Cd300c2
Cd34
Cd37
Cd52
Cd68
Cfh
Cflar
Chil3
Clec5a
Clic1
Coro1a
Crybb1
Ctsa
Ctsh
Ctsz
Cttnbp2nl
Cyba
Cysltr1
Dapp1
Dock2
Ebi3
Ehd4
Emp3
Entpd1
Erap1
F11r
Fam91a1
Fcgr1
Fcrl1
Fes
Fyb
Gcnt1
Ggta1
Gmfg
Gmip
Gpsm3
Grn
Gusb
H2-Ab1
H2-K1
H2-Oa
Hacd4
Havcr2
Hcls1
Herpud1
Hps4
Ifngr1
Igsf6
Il13ra1
Il21r
Il6ra
Il7r
Irf5
Irgm2
Itgb2
Junb
Lag3
Lgals9
Ly96
Lyn
Map3k1
Mlxipl
Morc3
Mrc1
Msn
Myo7a
Naip2
Naip5
Nrros
Pag1
Pald1
Parp12
Pdgfb
Pf4
Phyhd1
Pik3cd
Pla2g15
Pla2g4a
Plcg2
Plekho1
Pon3
Ppp1r15a
Pros1
Ptbp3
Ptgs1
Rassf5
Rbm39
Rcsd1
Rel
Rin2
Rrbp1
Sash3
Sgpl1
Sh3glb1
Siglecf
Sipa1
Skap2
Slc11a1
Slc7a7
Snord22
Spi1
Sppl2a
Srgap2
Srsf7
Stab1
Stat6
Stt3a
Tapbp
Tbxas1
Tcn2
Tgfb1
Tgif2
Tlr1
Tmc6
Tob2
Tor4a
Tpst2
Trim12a
Trim34a
Vwa5a
