# Supplementary material for: Cross-Laboratory Analysis of Brain Cell Type Transcriptomes with Applications to Interpretation of Bulk Tissue Data
Source: eNeuro. 2017 Nov 30;4(6):ENEURO.0212-17.2017. doi: 10.1523/ENEURO.0212-17.2017 (PMC5707795; doi:10.1523/ENEURO.0212-17.2017)
Supplement: Extended Data 3 [file enu006172455so2.zip › neuroExpressoAnalysis-master/analysis/01.SelectGenes/Markers_Final/CellTypes/All/Microglia_activation]

Asxl1
Atp7a
B4galt1
Bach1
Birc3
Casp4
Ccl12
Ccl2
Ccl9
Ccr5
Cd164
Cd86
Cebpb
Cep152
Chst7
Csf2rb2
Ctla2b
Cxcl10
Cxcl16
Cxcl2
Eif4ebp1
Fcer1g
Fcgr2b
Frrs1
Gas5
Gbp7
Glipr1
Gpr84
Hck
Hfe
Hlx
Ier3
Ifi30
Ifi35
Ifih1
Il17ra
Il1a
Il4ra
Il6
Irf9
Jmjd1c
Lcp2
Maff
Map3k8
Mlph
Mlxip
Ms4a6b
Ms4a6c
Ms4a6d
Myd88
Ncf1
Ncf2
Ncf4
Nfkbia
Nfkbie
P2ry6
Parp10
Parp14
Parp9
Per1
Plk3
Pmaip1
Ptbp1
Rab20
Rab3il1
Rbm26
Rela
Relb
Rhoh
Ripk1
Runx1
Samsn1
Serpine1
Sertad1
Sh2b2
Slc15a3
Slc39a8
Smagp
Snx18
Spint1
Sqrdl
Syk
Tap1
Tgm2
Tlr2
Tlr6
Tlr7
Tmed5
Tmem173
Tnf
Tpp2
Traf5
Trim30a
Tsc22d3
Tubb6
Vasp
Vav1
