# Supplementary material for: Cross-Laboratory Analysis of Brain Cell Type Transcriptomes with Applications to Interpretation of Bulk Tissue Data
Source: eNeuro. 2017 Nov 30;4(6):ENEURO.0212-17.2017. doi: 10.1523/ENEURO.0212-17.2017 (PMC5707795; doi:10.1523/ENEURO.0212-17.2017)
Supplement: Extended Data 3 [file enu006172455so2.zip › neuroExpressoAnalysis-master/analysis/01.SelectGenes/Markers_Final/CellTypes/All/Microglia_deactivation]

1810011O10Rik
Abcc3
Adrb1
Adrb2
Aif1
Ang
Anxa1
Arap3
Arhgap17
Arhgap4
Arhgap9
Arhgdib
Batf3
Bco2
Btk
Calhm2
Camp
Capn3
Cd177
Cd300a
Cd33
Cd48
Cd79b
Cebpa
Clcf1
Clec4a2
Clec7a
Cmtm7
Csf3r
Ctc1
Dhrs3
Dock8
Dok1
Edem1
Elf1
Elk3
Ets1
Fam105a
Fam111a
Fgd2
Fli1
Fmnl3
Gimap6
Gna15
H2-Aa
H2-DMa
Hhex
Hpgds
Hvcn1
Ifitm6
Il10ra
Il10rb
Inpp5d
Klk8
Lair1
Lcn2
Lgmn
Lpxn
Lrba
Lrmp
Lrrk1
Ltf
Lyl1
Man2b1
Mfng
Mylip
Myo1g
Naalad2
Naglu
Nfatc1
Nrip1
Parvg
Pik3cg
Pld1
Pld4
Psmb9
Ptpn18
Ptpn6
Rasa4
Rbl1
Rcbtb2
Rnf135
Sesn1
Slamf9
Slc15a4
Slc25a45
Slc2a5
Slc37a2
Slc40a1
Snx5
Srpk3
St3gal6
Tcirg1
Tec
Tgfbi
Tgif1
Themis2
Tifa
Tlr4
Tmcc3
Tmem140
Tnfrsf1b
Trem2
Trim47
Uba7
Unc93b1
Vrk2
