# Supplementary material for: Cross-Laboratory Analysis of Brain Cell Type Transcriptomes with Applications to Interpretation of Bulk Tissue Data
Source: eNeuro. 2017 Nov 30;4(6):ENEURO.0212-17.2017. doi: 10.1523/ENEURO.0212-17.2017 (PMC5707795; doi:10.1523/ENEURO.0212-17.2017)
Supplement: Extended Data 3 [file enu006172455so2.zip › neuroExpressoAnalysis-master/analysis/01.SelectGenes/Markers_Final/CellTypes/All/Noradrenergic]

4930550L24Rik
Asb4
Calcr
Dbh
Gstm6
Maoa
Ovgp1
Phox2a
Slc6a2
Stbd1
Tm4sf1
