# Supplementary material for: Cross-Laboratory Analysis of Brain Cell Type Transcriptomes with Applications to Interpretation of Bulk Tissue Data
Source: eNeuro. 2017 Nov 30;4(6):ENEURO.0212-17.2017. doi: 10.1523/ENEURO.0212-17.2017 (PMC5707795; doi:10.1523/ENEURO.0212-17.2017)
Supplement: Extended Data 3 [file enu006172455so2.zip › neuroExpressoAnalysis-master/analysis/01.SelectGenes/Markers_Final/CellTypes/All/Oligo]

Anln
Aspa
D16Ertd472e
Elovl7
Fa2h
Gamt
Gjb1
Gltp
Hapln2
Lpar1
Mag
Mobp
Mog
Nkx6-2
Olig2
Pdlim2
Plekhh1
Pllp
S1pr5
Slain1
Slc44a1
Sox10
Tmem98
Tspan2
