# Supplementary material for: Cross-Laboratory Analysis of Brain Cell Type Transcriptomes with Applications to Interpretation of Bulk Tissue Data
Source: eNeuro. 2017 Nov 30;4(6):ENEURO.0212-17.2017. doi: 10.1523/ENEURO.0212-17.2017 (PMC5707795; doi:10.1523/ENEURO.0212-17.2017)
Supplement: Extended Data 3 [file enu006172455so2.zip › neuroExpressoAnalysis-master/analysis/01.SelectGenes/Markers_Final/CellTypes/All/Purkinje]

Atp2a3
Casq2
Col18a1
Cox6b2
Ebf1
Ebf2
Eps8l2
Fam117a
Gng13
Homer3
Icmt
Inpp5a
Krt25
Lhx5
Nrk
Ppp1r17
Ptpn2
Ptprr
Rhod
Slc1a6
Slc5a1
Smpx
Stac
Sycp1
Tuba8
Washc2
