# Supplementary material for: Cross-Laboratory Analysis of Brain Cell Type Transcriptomes with Applications to Interpretation of Bulk Tissue Data
Source: eNeuro. 2017 Nov 30;4(6):ENEURO.0212-17.2017. doi: 10.1523/ENEURO.0212-17.2017 (PMC5707795; doi:10.1523/ENEURO.0212-17.2017)
Supplement: Extended Data 3 [file enu006172455so2.zip › neuroExpressoAnalysis-master/analysis/01.SelectGenes/Markers_Final/CellTypes/All/ThalamusCholin]

C130026I21Rik
Chrna3
Cxcl11
Cytip
Fzd7
Galm
Htr5b
Irx2
Irx5
Map3k6
Necab3
Nppa
Prkcq
Sh3bgrl2
Sostdc1
Tcf7
Tex15
Tnfaip2
Tyrp1
Vav3
Zic4
