# Supplementary material for: Cross-Laboratory Analysis of Brain Cell Type Transcriptomes with Applications to Interpretation of Bulk Tissue Data
Source: eNeuro. 2017 Nov 30;4(6):ENEURO.0212-17.2017. doi: 10.1523/ENEURO.0212-17.2017 (PMC5707795; doi:10.1523/ENEURO.0212-17.2017)
Supplement: Extended Data 3 [file enu006172455so2.zip › neuroExpressoAnalysis-master/analysis/01.SelectGenes/Markers_Final/CellTypes/Amygdala/Astrocyte]

Aass
Abat
Acaa2
Acsbg1
Acsl6
Add3
Adgrg1
Adhfe1
AI464131
Aldh1l1
Amot
Antxr1
Aox1
Appl2
Aqp4
Atp1a2
Axl
Bcar3
Btbd17
Capn2
Cbs
Ccdc80
Cd38
Cd44
Cldn10
Clu
Col4a5
Cpq
Cth
Cyp2d22
Cyp2j9
Cyp4f14
Cyp4f15
Cyp7b1
Cyr61
Dclk1
Ddhd1
Dio2
Dmd
Dtna
Egfr
Elovl2
Emp2
Entpd2
Ephx2
Eva1a
Ezr
F3
Fads2
Fgd6
Fgfr1
Fgfr3
Fjx1
Fkbp10
Fmo1
Fxyd1
Fzd2
Gabrg1
Gdf10
Ghr
Gjb6
Gldc
Gli2
Glud1
Gpld1
Grin2c
Hapln1
Hbegf
Hsd11b1
Igdcc4
Igfbp2
Igfbp5
Itga7
Itih5
Kcnk1
Kcnn2
Lamb2
Lcat
Lgi4
Lhx2
Lpp
Lrig1
Lrp4
Mfge8
Mlc1
Mmp14
Myo10
Nat8f4
Ncan
Ndp
Nhsl1
Notch1
Ntrk2
Ntsr2
Oaf
Oplah
Papss2
Pax6
Pdgfrb
Pdk4
Pdzph1
Phka1
Phkg1
Pla2g7
Pou3f4
Ppara
Ppic
Ppp1r3c
Prelp
Prkd1
Prodh
Ptprz1
Pygb
Pygm
S1pr1
Scara3
Scg3
Sdc4
Serhl
Slc13a3
Slc14a1
Slc15a2
Slc1a2
Slc1a3
Slc1a4
Slc38a3
Slc41a1
Slc4a4
Slc7a10
Slco1c1
Smpdl3a
Sox9
Spag1
Sparcl1
Srebf1
Tenm3
Tfcp2l1
Timp3
Tlcd1
Tmem47
Tmem51
Tnfrsf19
Tril
Trps1
Ttpa
Vcam1
Vcl
Wnt7a
Wwtr1
