# Supplementary material for: Cross-Laboratory Analysis of Brain Cell Type Transcriptomes with Applications to Interpretation of Bulk Tissue Data
Source: eNeuro. 2017 Nov 30;4(6):ENEURO.0212-17.2017. doi: 10.1523/ENEURO.0212-17.2017 (PMC5707795; doi:10.1523/ENEURO.0212-17.2017)
Supplement: Extended Data 3 [file enu006172455so2.zip › neuroExpressoAnalysis-master/analysis/01.SelectGenes/Markers_Final/CellTypes/Amygdala/Pyramidal]

AF357355
Ar
Calm1
Cdh8
Cdh9
Cnih3
Cntnap4
Dgkg
Etl4
Fhl2
Fxyd7
Gabrb3
Il1rapl2
Mndal
Pde1a
Psrc1
Rspo2
Slc26a4
Slit2
Sstr2
Tenm1
