# Supplementary material for: Cross-Laboratory Analysis of Brain Cell Type Transcriptomes with Applications to Interpretation of Bulk Tissue Data
Source: eNeuro. 2017 Nov 30;4(6):ENEURO.0212-17.2017. doi: 10.1523/ENEURO.0212-17.2017 (PMC5707795; doi:10.1523/ENEURO.0212-17.2017)
Supplement: Extended Data 3 [file enu006172455so2.zip › neuroExpressoAnalysis-master/analysis/01.SelectGenes/Markers_Final/CellTypes/BasalForebrain/ForebrainCholin]

1700037H04Rik
Ache
Actl6b
AI506816
Arhgdig
Cartpt
Cbln1
Cda
Cdh8
Ceacam10
Cend1
Cgref1
Chd3os
Chga
Crabp1
Crabp2
Cst6
Cyb561
Cygb
Dbndd1
Doc2b
Ecel1
Elavl2
Fabp3
Fkbp1b
Flywch2
Fxyd2
Gabrg2
Gal
Gap43
Gdnf
Gng13
Gpr83
Gpx3
Grb10
Hrasls
Isl1
Kcnip4
Klhdc8a
Lhx6
Lhx8
Lin7b
Lor
Lrrc3b
Lypd1
Map4
Mcub
Mme
Myh7
Nrip3
Ntng1
Ntsr1
Olfm3
Pcbd1
Pde1a
Popdc3
Ptger2
Rab3b
Rasd2
Resp18
Rhov
Rph3a
Rpp25
S100a10
S100a11
Serpinb1b
Sh3bgrl2
Slc18a3
Slc5a7
Slc6a15
Slc8a1
Sln
Sncg
Socs2
Spint2
Stmn2
Sult4a1
Susd2
Syngr3
Syt1
Syt4
Tacr3
Tesc
Tfr2
Th
Tmsb10
Trpc3
Tubg2
Usp29
Ykt6
Zic1
