# Supplementary material for: Cross-Laboratory Analysis of Brain Cell Type Transcriptomes with Applications to Interpretation of Bulk Tissue Data
Source: eNeuro. 2017 Nov 30;4(6):ENEURO.0212-17.2017. doi: 10.1523/ENEURO.0212-17.2017 (PMC5707795; doi:10.1523/ENEURO.0212-17.2017)
Supplement: Extended Data 3 [file enu006172455so2.zip › neuroExpressoAnalysis-master/analysis/01.SelectGenes/Markers_Final/CellTypes/BasalForebrain/Microglia]

1700017B05Rik
Abhd15
Adap2
Adgre1
Akna
Alas2
Alox5ap
Ankrd44
Anxa3
Apobec1
Arhgap45
Arrb2
AW112010
B2m
C1qc
C3ar1
Casp1
Casp8
Ccl3
Ccl6
Ccrl2
Cd300c2
Cd34
Cd37
Cd52
Cd68
Cfh
Chil3
Clec5a
Clic1
Col6a3
Coro1a
Crybb1
Ctsh
Ctss
Ctsz
Cttnbp2nl
Cyba
Cysltr1
D17H6S56E-5
Dapp1
Dock2
Ebi3
Ehd4
Emp3
Entpd1
F11r
Fcgr1
Fcrl1
Fcrls
Fermt3
Fes
Fyb
Gcnt1
Ggta1
Gmfg
Gmip
Gns
Golm1
Gpsm3
Grn
Gusb
H2-Ab1
H2-K1
H2-Oa
Hacd4
Havcr2
Hcls1
Herpud1
Hk2
Hp
Hps4
Ier2
Ier5
Ifngr1
Igsf6
Il13ra1
Il21r
Il6ra
Il7r
Irf5
Irgm2
Itgb2
Junb
Klf2
Klf6
Lag3
Lcp1
Lgals9
Ltc4s
Ly86
Ly96
Lyn
Mef2a
Mlxipl
Mrc1
Msn
Myh9
Myo1b
Myo7a
Naip2
Naip5
Nckap1l
Nrros
Pald1
Pdgfb
Pf4
Phxr1
Phyhd1
Pik3cd
Pla2g15
Plcg2
Plekho1
Plxdc2
Pon3
Ppp1r15a
Prkab1
Pros1
Ptbp3
Ptgr1
Ptprc
Rassf5
Rbm39
Rcsd1
Rel
Rgs1
Rnase4
Sash3
Serinc3
Siglecf
Sipa1
Skap2
Slc11a1
Slc7a7
Snord22
Spata13
Spi1
Srgap2
Srsf7
Stab1
Stat6
Stk26
Tbxas1
Tcn2
Tgfb1
Tgfbr2
Tlr1
Tm6sf1
Tmc6
Tor4a
Trim12a
Trim34a
Trpv2
Tyrobp
Vsir
Zfhx3
