# Supplementary material for: Cross-Laboratory Analysis of Brain Cell Type Transcriptomes with Applications to Interpretation of Bulk Tissue Data
Source: eNeuro. 2017 Nov 30;4(6):ENEURO.0212-17.2017. doi: 10.1523/ENEURO.0212-17.2017 (PMC5707795; doi:10.1523/ENEURO.0212-17.2017)
Supplement: Extended Data 3 [file enu006172455so2.zip › neuroExpressoAnalysis-master/analysis/01.SelectGenes/Markers_Final/CellTypes/BasalForebrain/Microglia_deactivation]

2810474O19Rik
Abcc3
Adcy7
Adrb2
Afp
Aif1
Ang
Anxa1
Arap3
Arhgap17
Arhgap4
Arhgap9
Arhgdib
Atf3
Batf3
Blnk
Btk
Calhm2
Camp
Capn3
Cd177
Cd300a
Cd33
Cd48
Cd79b
Cebpa
Clcf1
Clec4a2
Clec7a
Cmtm7
Cmtm8
Csf1r
Csf3r
Ctc1
Cx3cr1
Cytip
Dock8
Ebf3
Edem1
Elk3
Ets1
Fam105a
Fam111a
Fgd2
Fli1
Fmnl3
Gimap6
Gna15
Gpr34
H2-Aa
H2-DMa
H2-M3
Hexb
Hhex
Hpgd
Hpgds
Hvcn1
Ifitm6
Il10ra
Il10rb
Il16
Inpp5d
Irf8
Kctd12
Klk8
Lair1
Laptm5
Lcn2
Lgmn
Lmo2
Lpxn
Lrba
Lrmp
Lrrk1
Ltf
Lyl1
Lyz1
Mafb
Man2b1
Mfng
Mpeg1
Mylip
Myo1g
Naalad2
Naip6
Nfam1
Ngp
Nrip1
Olfml3
P2ry12
Parvg
Pik3cg
Plbd1
Plcl2
Pld4
Plxdc1
Psmb9
Ptpn18
Ptpn6
Pycard
Rasa4
Rgl1
Rgs2
Rps6ka1
S100a8
S100a9
Selplg
Slamf9
Slc16a6
Slc25a37
Slc25a45
Slc2a5
Slc37a2
Slc40a1
Slc7a8
Snx5
St3gal6
Tcirg1
Tec
Tgfbi
Tgfbr1
Tgif1
Themis2
Tifa
Tlr4
Tmem119
Tmem140
Tnfrsf1b
Tnfsf13b
Trem2
Trim47
Uba7
Unc93b1
Vamp8
Vrk2
