# Supplementary material for: Cross-Laboratory Analysis of Brain Cell Type Transcriptomes with Applications to Interpretation of Bulk Tissue Data
Source: eNeuro. 2017 Nov 30;4(6):ENEURO.0212-17.2017. doi: 10.1523/ENEURO.0212-17.2017 (PMC5707795; doi:10.1523/ENEURO.0212-17.2017)
Supplement: Extended Data 3 [file enu006172455so2.zip › neuroExpressoAnalysis-master/analysis/01.SelectGenes/Markers_Final/CellTypes/BasalForebrain/Oligo]

Adamts4
Ank3
Anln
Apod
Aspa
C1ql3
Cldn11
Cryab
Ctsk
Ddc
Efnb3
Elovl7
Fa2h
Gal3st1
Gamt
Gjb1
Grb14
Gsn
Hapln2
Josd2
Kazn
Kcna1
Larp6
Lims2
Lpar1
Lrrn1
Mag
Mal
Mbp
Mcam
Mobp
Mog
Ndrg1
Ninj2
Nkx2-2
Nkx6-2
Olig2
Pdlim2
Phldb1
Plekhf1
Plekhh1
Pllp
Plp1
Pou3f1
Ppp1r14a
Rab33a
S1pr5
Sept4
Sgk2
Slain1
Slc44a1
Sox10
Tmeff2
Tmem163
Tmem98
Tnni1
Trim59
Tspan2
Ugt8a
