# Supplementary material for: Cross-Laboratory Analysis of Brain Cell Type Transcriptomes with Applications to Interpretation of Bulk Tissue Data
Source: eNeuro. 2017 Nov 30;4(6):ENEURO.0212-17.2017. doi: 10.1523/ENEURO.0212-17.2017 (PMC5707795; doi:10.1523/ENEURO.0212-17.2017)
Supplement: Extended Data 3 [file enu006172455so2.zip › neuroExpressoAnalysis-master/analysis/01.SelectGenes/Markers_Final/CellTypes/Brainstem/Astrocyte]

Aass
Acsbg1
Acsl6
Add3
Adhfe1
AI464131
Aldh1l1
Aldh6a1
Amot
Antxr1
Aox1
Appl2
Aqp4
Axl
Bcar3
Btbd17
Cbs
Ccdc80
Ccnd2
Cd38
Cd44
Cldn10
Col4a5
Crot
Cspg5
Cth
Cyp2d22
Cyp2j9
Cyp4f14
Cyp4f15
Cyp7b1
Cyr61
Dag1
Dclk1
Ddit4l
Dtna
Ednrb
Egfr
Elovl2
Emp2
Entpd2
Ephx2
Eva1a
Ezr
F3
Fads2
Fam181b
Farp1
Fgd6
Fgfr3
Fjx1
Fkbp10
Fmo1
Fxyd1
Fzd2
Fzd4
Gas1
Gdf10
Gjb6
Gldc
Gli2
Grin2c
Hapln1
Hsd11b1
Igfbp2
Itih5
Kcnk1
Kcnn2
Klf15
Lcat
Lgi4
Lhx2
Lmcd1
Lpp
Lrp4
Mmp14
Naaa
Nat8f4
Ndp
Ngef
Nkain4
Notch1
Nrarp
Ntrk2
Ntsr2
Oaf
Oplah
Papss2
Pax6
Pbxip1
Pdk4
Pdlim5
Pdzph1
Phka1
Phkg1
Pla2g7
Plpp3
Ppara
Ppic
Ppp1r3c
Prdx6
Prelp
Prkd1
Prodh
Ptprz1
Pygm
Rftn2
Rorb
Sash1
Scara3
Sdc4
Serhl
Serpinh1
Slc12a4
Slc14a1
Slc15a2
Slc1a3
Slc38a3
Slc41a1
Slc7a10
Slco1c1
Smpd2
Smpdl3a
Sorcs2
Sox5
Sox9
Sparcl1
Suclg2
Tfcp2l1
Timp3
Tlcd1
Tnfrsf19
Tril
Trps1
Ttpa
Vcam1
Vcl
Vegfa
Wnt7a
Wwtr1
