# Supplementary material for: Cross-Laboratory Analysis of Brain Cell Type Transcriptomes with Applications to Interpretation of Bulk Tissue Data
Source: eNeuro. 2017 Nov 30;4(6):ENEURO.0212-17.2017. doi: 10.1523/ENEURO.0212-17.2017 (PMC5707795; doi:10.1523/ENEURO.0212-17.2017)
Supplement: Extended Data 3 [file enu006172455so2.zip › neuroExpressoAnalysis-master/analysis/01.SelectGenes/Markers_Final/CellTypes/Brainstem/BrainstemCholin]

2310030G06Rik
Anxa2
Cabp1
Calcb
Cd55
Cela1
Fxyd7
Hebp2
Hspb1
Hspb8
Ifitm10
Irx3
Isl1
Kazald1
Kcnj14
Lgals1
Medag
Nts
Patj
Pcp4l1
Pip5kl1
Popdc3
Prph
Prss12
Rspo2
Sh3bgr
Slc18a3
Spp1
Tesc
Uts2
