# Supplementary material for: Cross-Laboratory Analysis of Brain Cell Type Transcriptomes with Applications to Interpretation of Bulk Tissue Data
Source: eNeuro. 2017 Nov 30;4(6):ENEURO.0212-17.2017. doi: 10.1523/ENEURO.0212-17.2017 (PMC5707795; doi:10.1523/ENEURO.0212-17.2017)
Supplement: Extended Data 3 [file enu006172455so2.zip › neuroExpressoAnalysis-master/analysis/01.SelectGenes/Markers_Final/CellTypes/Cerebellum/Bergmann]

A2m
A630072M18Rik
Aard
Abi3bp
Axl
Baalc
Bcar3
Btbd17
Calml4
Casp12
Cd70
Cldn10
Cyp2d22
Cyp4f14
Dao
Elovl2
Emp2
Evc
Fam181b
Fam227b
Fbln5
Fxyd1
Gli1
Hist1h4i
Ifitm2
Irx2
Irx5
Kcne1l
Lcat
Lgi4
Mdk
Mob3b
Msx2
Myl9
Npy
Ntsr2
Plce1
Plscr1
Pth1r
Pxmp2
Ramp2
Rdh5
S100a11
Scara3
Sdc4
Slc14a1
Slc7a10
Sncaip
Tmem30b
Tmprss3
Ttpa
Vegfc
Wif1
