# Supplementary material for: Cross-Laboratory Analysis of Brain Cell Type Transcriptomes with Applications to Interpretation of Bulk Tissue Data
Source: eNeuro. 2017 Nov 30;4(6):ENEURO.0212-17.2017. doi: 10.1523/ENEURO.0212-17.2017 (PMC5707795; doi:10.1523/ENEURO.0212-17.2017)
Supplement: Extended Data 3 [file enu006172455so2.zip › neuroExpressoAnalysis-master/analysis/01.SelectGenes/Markers_Final/CellTypes/Cerebellum/Golgi]

2310030G06Rik
Actn3
Cacng3
Cda
Ceacam10
Cgref1
Cited1
Elavl2
Flt4
Gdnf
Hspb8
Kcnmb2
Klk1b27
Lgi1
Lrrtm1
Lypd1
Mal2
Mcub
Nppc
Rab3b
Rasgrp2
Resp18
Serpinb1b
Sgcg
Slc35f4
