# Supplementary material for: Cross-Laboratory Analysis of Brain Cell Type Transcriptomes with Applications to Interpretation of Bulk Tissue Data
Source: eNeuro. 2017 Nov 30;4(6):ENEURO.0212-17.2017. doi: 10.1523/ENEURO.0212-17.2017 (PMC5707795; doi:10.1523/ENEURO.0212-17.2017)
Supplement: Extended Data 3 [file enu006172455so2.zip › neuroExpressoAnalysis-master/analysis/01.SelectGenes/Markers_Final/CellTypes/Cerebellum/Microglia_deactivation]

1810011O10Rik
2810474O19Rik
Abcc3
Adcy7
Adrb1
Adrb2
Aif1
Ang
Anxa1
Arap3
Arhgap17
Arhgap4
Arhgap9
Arhgdib
Atf3
Batf3
Bco2
Blnk
Btk
Calhm2
Camp
Capn3
Cd177
Cd2ap
Cd300a
Cd33
Cd48
Cd79b
Cebpa
Clcf1
Clec4a2
Clec7a
Cmtm6
Cmtm7
Csf1r
Csf3r
Ctc1
Ctsd
Cx3cr1
Cyfip1
Cytip
Dock8
Edem1
Elf1
Elk3
Ets1
Fam105a
Fam111a
Fgd2
Fli1
Fmnl3
Fosb
Galnt4
Gimap6
Gna15
Gpr34
H2-Aa
H2-DMa
H2-M3
Hexb
Hhex
Hpgds
Hps3
Hspa1a
Hspa1b
Hvcn1
Ifitm6
Il10ra
Il10rb
Inpp5d
Irf8
Itga6
Jun
Klk8
Lair1
Laptm5
Lcn2
Lgmn
Lpxn
Lrba
Lrmp
Lrp1
Lrrk1
Lst1
Ltf
Lyl1
Lyz1
Mafb
Man2b1
Mertk
Mfng
Mpeg1
Mylip
Myo1g
Naalad2
Naglu
Nfam1
Ngp
Notch2
Nrip1
Nrp1
Olfml3
P2ry12
Parvg
Pik3cg
Plcl2
Pld1
Pld4
Plxnb2
Psmb9
Ptpn18
Ptpn6
Ptpro
Pycard
Pygl
Rbl1
Rgl2
Rgs10
Rgs2
S100a8
S100a9
Scamp2
Selplg
Sirpa
Slamf9
Slc15a4
Slc16a6
Slc16a7
Slc25a37
Slc25a45
Slc29a3
Slc2a5
Slc37a2
Slc40a1
Slc7a8
Snx5
Srpk3
St3gal6
Stard8
Tcirg1
Tec
Tgfbi
Tgfbr1
Tgif1
Themis2
Tifa
Tlr4
Tmem119
Tmem140
Tnfrsf1b
Tnfsf13b
Tor3a
Trem2
Trim47
Twf2
Uba7
Unc93b1
Vrk2
Zfp36l2
