# Supplementary material for: Cross-Laboratory Analysis of Brain Cell Type Transcriptomes with Applications to Interpretation of Bulk Tissue Data
Source: eNeuro. 2017 Nov 30;4(6):ENEURO.0212-17.2017. doi: 10.1523/ENEURO.0212-17.2017 (PMC5707795; doi:10.1523/ENEURO.0212-17.2017)
Supplement: Extended Data 3 [file enu006172455so2.zip › neuroExpressoAnalysis-master/analysis/01.SelectGenes/Markers_Final/CellTypes/Cerebellum/Purkinje]

Atp2a3
B3gnt5
Bcl11a
Bean1
Cacna1g
Cacna2d2
Calb1
Casq2
Cck
Col18a1
Dgkg
Doc2b
Ebf1
Ebf2
Eps8l2
Fam174b
Gipc2
Gng13
Grik1
Homer3
Icmt
Igfbp3
Igfbp6
Itpka
Kcnip1
Krt25
Lhx5
Lmo7
Nrk
Ppp1r17
Ptpn2
Ptprr
Rgs8
Rhod
Ryr1
Slc1a6
Slc5a1
Smpx
Stac
Sycp1
Tgfb2
Trpc3
Tuba8
