# Supplementary material for: Cross-Laboratory Analysis of Brain Cell Type Transcriptomes with Applications to Interpretation of Bulk Tissue Data
Source: eNeuro. 2017 Nov 30;4(6):ENEURO.0212-17.2017. doi: 10.1523/ENEURO.0212-17.2017 (PMC5707795; doi:10.1523/ENEURO.0212-17.2017)
Supplement: Extended Data 3 [file enu006172455so2.zip › neuroExpressoAnalysis-master/analysis/01.SelectGenes/Markers_Final/CellTypes/Cerebrum/Astrocyte]

2810459M11Rik
Aass
Abhd3
Acaa2
Acsbg1
Acsl6
Add3
Adgrg1
Adhfe1
Agl
AI464131
Aldh1a1
Aldh1l1
Aldh6a1
Amot
Antxr1
Aox1
Appl2
Aqp4
Atp1a2
Atp1b2
Axl
Btbd17
Cbs
Ccdc80
Cd38
Cdc42ep4
Clcn2
Cldn10
Clu
Col4a5
Cpq
Cth
Cyp2d22
Cyp2j6
Cyp2j9
Cyp4f14
Cyp4f15
Cyr61
Ddhd1
Dennd4c
Dmd
Dock1
Dtna
Ednrb
Efemp1
Egfr
Elovl2
Elovl5
Emp2
Entpd2
Ephx2
Eva1a
Ezr
F3
Fads2
Fam181b
Fgd6
Fgfr3
Fgfrl1
Fjx1
Fkbp10
Fmo1
Fxyd1
Fzd2
Fzd4
Gabrg1
Gas1
Gdf10
Ginm1
Gjb6
Gldc
Gli2
Glud1
Gpld1
Gpx8
Grin2c
Gstm1
Hapln1
Hsd11b1
Id3
Igfbp2
Il18
Inhbb
Itga7
Itih5
Jam2
Kctd5
Kif1c
Klf15
Lamb2
Lap3
Lcat
Lgi4
Lhx2
Lmcd1
Lpp
Lrig1
Lrp4
Metrn
Mfge8
Mgst1
Mlc1
Mmp14
Msmo1
Mt2
Myo10
Myo6
Naaa
Nat8f4
Ndp
Ndrg2
Nhsl1
Notch1
Nrarp
Ntrk2
Ntsr2
Oaf
Oplah
Papss2
Pax6
Pdgfrb
Pdk4
Pdlim5
Pdzph1
Phka1
Phkg1
Pla2g7
Ppara
Ppp1r3c
Prdx6
Prelp
Prkd1
Prodh
Ptpn13
Ptprz1
Pygb
Pygm
Rdh5
Retsat
Rftn2
Rlbp1
Rorb
S1pr1
Sash1
Scara3
Sdc4
Serhl
Slc12a4
Slc14a1
Slc16a1
Slc1a2
Slc1a3
Slc1a4
Slc38a3
Slc41a1
Slc7a10
Slco1c1
Smo
Smpd2
Smpdl3a
Soat1
Sox21
Sox9
Srebf1
Suclg2
Tfcp2l1
Tlcd1
Tmem51
Tnfrsf19
Tril
Trps1
Ttpa
Ttyh1
Vcam1
Vcl
Wnt7a
Wwtr1
