# Supplementary material for: Cross-Laboratory Analysis of Brain Cell Type Transcriptomes with Applications to Interpretation of Bulk Tissue Data
Source: eNeuro. 2017 Nov 30;4(6):ENEURO.0212-17.2017. doi: 10.1523/ENEURO.0212-17.2017 (PMC5707795; doi:10.1523/ENEURO.0212-17.2017)
Supplement: Extended Data 3 [file enu006172455so2.zip › neuroExpressoAnalysis-master/analysis/01.SelectGenes/Markers_Final/CellTypes/Cerebrum/ForebrainCholin]

Cda
Crabp1
Crabp2
Ecel1
Gdnf
Gpx3
Hspb1
Hspb8
Lhx8
Mcub
Ntsr1
Popdc3
Ptger2
S100a11
Serpinb1b
Slc18a3
Slc5a7
Sncg
Tacr3
Trpc3
Zic1
Zic3
