# Supplementary material for: Cross-Laboratory Analysis of Brain Cell Type Transcriptomes with Applications to Interpretation of Bulk Tissue Data
Source: eNeuro. 2017 Nov 30;4(6):ENEURO.0212-17.2017. doi: 10.1523/ENEURO.0212-17.2017 (PMC5707795; doi:10.1523/ENEURO.0212-17.2017)
Supplement: Extended Data 3 [file enu006172455so2.zip › neuroExpressoAnalysis-master/analysis/01.SelectGenes/Markers_Final/CellTypes/Cerebrum/Oligo]

Adamts4
Anln
Apod
Aspa
Cers2
Cldn11
Ctsk
Ddc
Elovl7
Fa2h
Gal3st1
Gamt
Gatm
Gjb1
Gltp
Grb14
Gsn
Hapln2
Ick
Jam3
Josd2
Lims2
Lpar1
Mag
Mal
Mobp
Mog
Nkx2-2
Nkx6-2
Olig2
Pdlim2
Phldb1
Pla2g16
Plekhh1
Pllp
Ppp1r14a
S1pr5
Sept4
Slain1
Slc44a1
Sox10
Tesk2
Tmem163
Tmem98
Trim59
Tspan2
Ugt8a
