# Supplementary material for: Cross-Laboratory Analysis of Brain Cell Type Transcriptomes with Applications to Interpretation of Bulk Tissue Data
Source: eNeuro. 2017 Nov 30;4(6):ENEURO.0212-17.2017. doi: 10.1523/ENEURO.0212-17.2017 (PMC5707795; doi:10.1523/ENEURO.0212-17.2017)
Supplement: Extended Data 3 [file enu006172455so2.zip › neuroExpressoAnalysis-master/analysis/01.SelectGenes/Markers_Final/CellTypes/Cerebrum/Spiny]

Arg2
Cacnb2
Dmkn
Foxo1
Foxp1
Gpr88
Ido1
Kcna5
Kctd1
Npas2
Pde10a
Pde7b
Ppp1r1b
Rarb
Rin1
Rxrg
