# Supplementary material for: Cross-Laboratory Analysis of Brain Cell Type Transcriptomes with Applications to Interpretation of Bulk Tissue Data
Source: eNeuro. 2017 Nov 30;4(6):ENEURO.0212-17.2017. doi: 10.1523/ENEURO.0212-17.2017 (PMC5707795; doi:10.1523/ENEURO.0212-17.2017)
Supplement: Extended Data 3 [file enu006172455so2.zip › neuroExpressoAnalysis-master/analysis/01.SelectGenes/Markers_Final/CellTypes/Cortex/GabaPV]

Abhd11os
Cartpt
Cox6a2
Gpnmb
Inpp5j
Kcnc1
Kcnmb2
Mme
Ngf
Tcap
Wif1
Btn2a2
Erbb4
Gpr176
Lrrc38
Ostn
Tmem132c
Zfp804a
Adamts15
Cacna2d2
Gabrd
Gpr83
Nefh
Pip5kl1
Pvalb
Slit2
Tac1
