# Supplementary material for: Cross-Laboratory Analysis of Brain Cell Type Transcriptomes with Applications to Interpretation of Bulk Tissue Data
Source: eNeuro. 2017 Nov 30;4(6):ENEURO.0212-17.2017. doi: 10.1523/ENEURO.0212-17.2017 (PMC5707795; doi:10.1523/ENEURO.0212-17.2017)
Supplement: Extended Data 3 [file enu006172455so2.zip › neuroExpressoAnalysis-master/analysis/01.SelectGenes/Markers_Final/CellTypes/Cortex/GabaRelnCalb]

Cacng5
Dmrt2
Gal
Nmbr
Oxtr
Pdyn
Sfrp2
Sst
Tmtc4
AW551984
Elfn1
Fibcd1
Gm889
Hpse
Prokr2
Rxfp3
Shisa6
Tnni3k
Calb2
Cdh4
Nppc
Trpc6
