# Supplementary material for: Cross-Laboratory Analysis of Brain Cell Type Transcriptomes with Applications to Interpretation of Bulk Tissue Data
Source: eNeuro. 2017 Nov 30;4(6):ENEURO.0212-17.2017. doi: 10.1523/ENEURO.0212-17.2017 (PMC5707795; doi:10.1523/ENEURO.0212-17.2017)
Supplement: Extended Data 3 [file enu006172455so2.zip › neuroExpressoAnalysis-master/analysis/01.SelectGenes/Markers_Final/CellTypes/Cortex/GabaVIPReln]

Agtr2
Chrna3
Chrna7
Clnk
Cnr1
Egln3
Htr3a
Htr3b
Npas1
Npy2r
Rgn
Ribc1
Sln
Tac2
Vip
2310042E22Rik
2810442N19Rik
A530072M11Rik
Aff3
Agtr1a
BC005764
Bglap2
Bpifb6
C130030K03Rik
Crh
Crispld2
E130006D01Rik
Gldn
Gm8773
Gpr135
Mdh1b
Mir374
Noxred1
Pde11a
Serpina3c
Slc10a4
Snora23
Sp8
Tnfaip8l3
Zfp618
Cplx3
Kit
Nectin3
Pnoc
Sncg
Sorcs3
