# Supplementary material for: Cross-Laboratory Analysis of Brain Cell Type Transcriptomes with Applications to Interpretation of Bulk Tissue Data
Source: eNeuro. 2017 Nov 30;4(6):ENEURO.0212-17.2017. doi: 10.1523/ENEURO.0212-17.2017 (PMC5707795; doi:10.1523/ENEURO.0212-17.2017)
Supplement: Extended Data 3 [file enu006172455so2.zip › neuroExpressoAnalysis-master/analysis/01.SelectGenes/Markers_Final/CellTypes/Cortex/Microglia_deactivation]

Abcc3
Abcd1
Abl1
Aif1
Arhgap17
Arhgap4
Atf3
Atp8a2
Batf3
Bin1
Btk
Camk1
Capn3
Cd180
Cd300a
Cd33
Cd48
Cd79b
Cebpa
Clcf1
Clec4a2
Cmtm7
Cotl1
Cryba4
Csf1r
Csf3r
Csk
Ctc1
Ctsd
Cx3cr1
Eno3
Evl
Fam105a
Fgd2
Frmd4b
Gna15
Gpr34
Guca1a
H2-DMa
H2-Ob
Hexb
Hpgd
Hpgds
Hps3
Hspa1a
Hvcn1
Il10ra
Il16
Inpp5d
Irf8
Ivns1abp
Khk
Lair1
Lat2
Lgmn
Lpxn
Lrmp
Lsp1
Lst1
Lyl1
Lyz1
Man2b1
Mcat
Mpeg1
Myo1f
Myo1g
Ndst2
P2ry12
Parvg
Pik3cg
Plcb2
Pld4
Plxnb2
Ppfia4
Ptpn18
Ptpn6
Pycard
Rgs2
Rhob
Rps6ka1
Rreb1
Samhd1
Scamp2
Sec16b
Selplg
Sema4d
Sirpa
Slamf9
Slc16a6
Slc25a37
Slc2a5
Slc37a2
Smpdl3b
Snx5
Tlr4
Tmem119
Tnfrsf17
Tnni2
Trem2
Tspan32
Tubgcp5
Uba7
9930111J21Rik2
Abca9
Abi3
Arl11
Bank1
Cd84
Clec4a3
Col27a1
Det1
Dhtkd1
Dock11
Fam46c
Fam78a
Gal3st4
Galnt12
Gm10406
Gm11545
Gngt2
Gpr183
Heatr5a
Heca
Hist1h1c
Hist1h1d
Hist1h2ac
Hist1h2bg
Hk3
Irak2
Lrrc25
Lrrc3
Lyz2
P2ry13
Pfkfb4
Ptafr
Rnase6
Scarf2
Siglech
Snx29
Susd3
Tifab
Tlr5
Tnfrsf13b
Traf3ip3
Trim65
Ttc7
Ttf2
Upk1b
Zfp658
Zfp710
Adrb2
Ang
Arap3
Arhgdib
Blnk
Cmtm6
Daglb
Dock8
Ebf3
Edem1
Elk3
Fmnl3
Hhex
Klk8
Laptm5
Lrba
Lrrk1
Mfng
Mylip
Naglu
Nfam1
Olfml3
Pld1
Pmepa1
Pnrc1
Prkcd
Psmb9
Rasa4
Rbl1
Slc15a4
St3gal6
Tcirg1
Tec
Tgfbi
Tgfbr1
Tgif1
Tifa
Tmem140
Tnfrsf1b
Tnfsf13b
Trim47
Unc93b1
Vamp8
Vrk2
Afp
Arhgap9
Camp
Cd177
Clec7a
Cytip
Dok1
H2-Aa
Ltf
Ngp
S100a8
S100a9
Snx20
Themis2
