# Supplementary material for: Cross-Laboratory Analysis of Brain Cell Type Transcriptomes with Applications to Interpretation of Bulk Tissue Data
Source: eNeuro. 2017 Nov 30;4(6):ENEURO.0212-17.2017. doi: 10.1523/ENEURO.0212-17.2017 (PMC5707795; doi:10.1523/ENEURO.0212-17.2017)
Supplement: Extended Data 3 [file enu006172455so2.zip › neuroExpressoAnalysis-master/analysis/01.SelectGenes/Markers_Final/CellTypes/Cortex/OligoPrecursors]

1110015O18Rik
1700018G05Rik
1700024F13Rik
1810010H24Rik
1810034E14Rik
2900005J15Rik
3632451O06Rik
4930405A21Rik
4930517E11Rik
4931406H21Rik
4932413F04Rik
4933406J10Rik
9530051G07Rik
9930021D14Rik
A330041J22Rik
A930009A15Rik
Abca6
Abtb2
Acan
Actr5
Adam12
Adam9
Adamtsl3
Amigo3
Ampd3
Angptl1
Ap5b1
Asxl3
B3gnt5
BC096441
Bmp4
Bmp7
Boll
Bub1
C1ql1
C1ql2
C1qtnf6
Capn11
Car8
Ccdc114
Ccdc30
Ccl5
Cd70
Cdc14a
Cdo1
Cenpj
Cep41
Cercam
Cftr
Chadl
Chaf1b
Chst11
Chst5
Cmtr2
Col24a1
Col9a3
Cpa4
Cpxm1
Creb3l1
Creb3l3
D430020J02Rik
Derl3
Dll1
Dna2
Dpyd
E2f8
Emid1
Epn2
Erbb3
Eri1
Evi5l
Ezh2
F8
Fam114a1
Fam71f2
Fam89a
Fbn2
Fbxw10
Fdxr
Fignl1
Fosb
Frmd7
Fzd1
Fzd9
Galnt3
Gfra1
Gins2
Gm10391
Gm10394
Gm16617
Gm2a
Gm8787
Gm9839
Gpr82
Gpt2
Hells
Hps1
Hr
Htra3
Inhbc
Iqcj
Itga9
Itgb8
Kcnh8
Kctd12b
Klhl5
Krt17
Lad1
Lgals2
Lhfpl3
LOC100040223
LOC434825
LOC626693
Lpcat1
Lpo
Ly6g6d
Mapk7
Matn4
Mc4r
Mc5r
Mcm3
Mcm5
Mcm9
Melk
Mir9-3hg
Mkrn3
mt_AK159184
Mtss1l
Muc1
Murc
Myt1
Nckap5
Ncmap
Nectin4
Neil3
Neu4
Nradd
Nt5dc1
Ntn1
Ocel1
Odf3l1
Otos
Pabpc4l
Pabpc5
Papss1
Pcdh15
Pcdhga5
Pcdhgc3
Pcyox1l
Pde1c
Phxr4
Plekhg6
Plekho2
Plod2
Plxna3
Pmel
Podn
Pold1
Ppp1r14b
Pxn
Rad51
Rassf8
Rgs9
Rhcg
Rmdn2
Rnf180
Rnf43
Rrm2
S100a3
Scel
Sema3d
Sema5b
Sfmbt2
Sfn
Shc4
Shmt1
Slc13a5
Slc25a29
Slc25a30
Slc2a12
Slc35b2
Slc5a11
Slc6a19
Slc7a2
Slitrk6
Smoc1
Snx22
Spsb4
Srebf1
Stamos
Stk32a
Tdrd7
Ticam1
Tmc6
Tmco4
Tmem132e
Tmem146
Tnfrsf11b
Tnr
Traf1
Traf4
Vcan
Vipr2
Vmn2r57
Vps37b
Wipf1
Zcchc16
Zeb1
Zfp423
Zfp458
Zfp521
