# Supplementary material for: Cross-Laboratory Analysis of Brain Cell Type Transcriptomes with Applications to Interpretation of Bulk Tissue Data
Source: eNeuro. 2017 Nov 30;4(6):ENEURO.0212-17.2017. doi: 10.1523/ENEURO.0212-17.2017 (PMC5707795; doi:10.1523/ENEURO.0212-17.2017)
Supplement: Extended Data 3 [file enu006172455so2.zip › neuroExpressoAnalysis-master/analysis/01.SelectGenes/Markers_Final/CellTypes/Cortex/Pyramidal]

Baiap2
Fam131a
Fhl2
Itpka
Neurod1
Neurod6
Nptx1
Nrgn
Ptk2b
Rgs14
Rnf112
Satb2
Stx1a
Tbr1
Tiam2
2010300C02Rik
2900079G21Rik
4933412E12Rik
9130024F11Rik
Arhgap32
Cnksr2
Glt8d2
Gm11549
Ipcef1
Kcnv1
Nrn1
Pcdhgc5
Phf24
Rasgef1a
Rprml
Sept5
Slc17a7
Sv2b
Ttc9b
Myl4
