# Supplementary material for: Cross-Laboratory Analysis of Brain Cell Type Transcriptomes with Applications to Interpretation of Bulk Tissue Data
Source: eNeuro. 2017 Nov 30;4(6):ENEURO.0212-17.2017. doi: 10.1523/ENEURO.0212-17.2017 (PMC5707795; doi:10.1523/ENEURO.0212-17.2017)
Supplement: Extended Data 3 [file enu006172455so2.zip › neuroExpressoAnalysis-master/analysis/01.SelectGenes/Markers_Final/CellTypes/Hippocampus/Astrocyte]

Aass
Abhd3
Acaa2
Acsbg1
Acsl6
Adgrg1
Adhfe1
Agl
AI464131
Aldh1l1
Amot
Antxr1
Aox1
Aqp4
Atp1a2
Atp1b2
Axl
Bcar3
Btbd17
Cbs
Ccdc80
Cd38
Cd44
Chil1
Cldn10
Clu
Col4a5
Cpq
Cspg5
Cth
Cyp2d22
Cyp2j9
Cyp4f14
Cyp4f15
Cyr61
Ddhd1
Dio2
Dtna
Egfr
Elovl2
Emp2
Entpd2
Ephx2
Eva1a
Ezr
F3
Fads2
Fgd6
Fgf1
Fgfr3
Fgfrl1
Fjx1
Fkbp10
Fmo1
Fxyd1
Fzd2
Gabrg1
Gdf10
Gjb6
Gldc
Gli2
Glud1
Gpld1
Grin2c
Hapln1
Hsd11b1
Igdcc4
Igfbp2
Itga7
Itih5
Kcnn2
Klf15
Lamb2
Lcat
Lgi4
Lhx2
Lmcd1
Lpp
Lrig1
Lrp4
Mfge8
Mlc1
Mmp14
Myo10
Myo6
Nat8f4
Ndp
Notch1
Ntrk2
Ntsr2
Oaf
Oplah
Papss2
Pax6
Pdgfrb
Pdk4
Pdlim5
Pdzph1
Phka1
Phkg1
Pla2g7
Ppara
Ppic
Ppp1r3c
Prelp
Prodh
Ptprz1
Pygm
Rdh5
Rorb
S1pr1
Scara3
Scg3
Sdc4
Sema4a
Serhl
Slc12a4
Slc14a1
Slc15a2
Slc1a2
Slc1a3
Slc1a4
Slc38a3
Slc41a1
Slc7a10
Slco1c1
Smpd2
Smpdl3a
Sorcs2
Tfcp2l1
Tlcd1
Tmem47
Tmem51
Tnfrsf19
Tril
Trps1
Ttpa
Vcam1
Vegfa
Wwtr1
