# Supplementary material for: Cross-Laboratory Analysis of Brain Cell Type Transcriptomes with Applications to Interpretation of Bulk Tissue Data
Source: eNeuro. 2017 Nov 30;4(6):ENEURO.0212-17.2017. doi: 10.1523/ENEURO.0212-17.2017 (PMC5707795; doi:10.1523/ENEURO.0212-17.2017)
Supplement: Extended Data 3 [file enu006172455so2.zip › neuroExpressoAnalysis-master/analysis/01.SelectGenes/Markers_Final/CellTypes/Hippocampus/DentateGranule]

Cdhr1
Dsg2
Dsp
Ehd1
Eml5
Neurod1
Npnt
Npy5r
Ogn
Pter
Spint2
St8sia4
Stx3
Tdo2
Tiam1
Trpc6
