# Supplementary material for: Cross-Laboratory Analysis of Brain Cell Type Transcriptomes with Applications to Interpretation of Bulk Tissue Data
Source: eNeuro. 2017 Nov 30;4(6):ENEURO.0212-17.2017. doi: 10.1523/ENEURO.0212-17.2017 (PMC5707795; doi:10.1523/ENEURO.0212-17.2017)
Supplement: Extended Data 3 [file enu006172455so2.zip › neuroExpressoAnalysis-master/analysis/01.SelectGenes/Markers_Final/CellTypes/Hippocampus/GabaSSTReln]

Ache
Alk
Cacna2d2
Cacng2
Camk1g
Cdh13
Clstn3
Col19a1
Cort
Cygb
Dlx1
Dlx1as
Elavl2
Entpd4
Flywch1
Gad2
Gna14
Gp5
Grpr
Igfbp4
Il34
Kcnc1
Kcnmb2
Klf5
Lgals1
Lhx6
Lynx1
Moxd1
Nefh
Nnmt
Npy
Nxph1
Olfm3
Pappa
Pcdh18
Pnoc
Postn
Ptprt
Pvalb
Rab3b
Ramp3
Reln
Rgs8
Rph3a
Rpp25
Sez6
Slc1a6
Slc27a2
Slc32a1
Slc38a1
Slc8a1
Socs5
Sst
Syngr1
