# Supplementary material for: Cross-Laboratory Analysis of Brain Cell Type Transcriptomes with Applications to Interpretation of Bulk Tissue Data
Source: eNeuro. 2017 Nov 30;4(6):ENEURO.0212-17.2017. doi: 10.1523/ENEURO.0212-17.2017 (PMC5707795; doi:10.1523/ENEURO.0212-17.2017)
Supplement: Extended Data 3 [file enu006172455so2.zip › neuroExpressoAnalysis-master/analysis/01.SelectGenes/Markers_Final/CellTypes/LocusCoeruleus/Astrocyte]

Aass
Acaa2
Acsbg1
Acsl6
Add3
Adhfe1
Adora2b
AI464131
Aldh1l1
Aldh6a1
Amot
Antxr1
Aox1
Aqp4
Atp1a2
Atp1b2
Axl
Bcar3
Bhlhe40
Btbd17
Cbs
Ccdc80
Ccnd2
Cd38
Cd44
Cldn10
Clu
Col4a5
Csgalnact1
Cth
Cyp2d22
Cyp2j9
Cyp4f14
Cyp4f15
Cyp7b1
Cyr61
Dclk1
Dio2
Ednrb
Egfr
Elovl2
Emp2
Entpd2
Ephx2
Eva1a
Ezr
F3
Fads2
Farp1
Fbln1
Fgd6
Fgfr3
Fjx1
Fkbp10
Fmo1
Fstl1
Fxyd1
Fzd2
Gabrg1
Gdf10
Gjb6
Gldc
Gli2
Gpld1
Grin2c
Hapln1
Hsd11b1
Igdcc4
Igfbp2
Igfbp5
Itih5
Kcnk1
Kcnn2
Lamb2
Lcat
Lgi4
Lhx2
Lpp
Lrig1
Mfge8
Mlc1
Nat8f4
Ncan
Notch1
Oaf
Papss2
Pax6
Pbxip1
Pdgfrb
Pdk4
Pdzph1
Phkg1
Pla2g7
Pou3f4
Ppara
Ppic
Ppp1r3c
Prelp
Prkd1
Prodh
Ptch1
Ptprz1
Pygb
Pygm
Rorb
S1pr1
Sash1
Scara3
Scg3
Sdc4
Serhl
Serpinh1
Slc14a1
Slc15a2
Slc1a2
Slc1a3
Slc1a4
Slc38a3
Slc41a1
Slc4a4
Slc7a10
Slco1c1
Smpdl3a
Sorcs2
Sox5
Sox9
Sparcl1
St6galnac5
Tfcp2l1
Tgfb2
Timp3
Tlcd1
Tmem47
Tnfrsf19
Tril
Trps1
Ttpa
Vcam1
Vegfa
Wnt7a
Wwtr1
Yap1
