# Supplementary material for: Cross-Laboratory Analysis of Brain Cell Type Transcriptomes with Applications to Interpretation of Bulk Tissue Data
Source: eNeuro. 2017 Nov 30;4(6):ENEURO.0212-17.2017. doi: 10.1523/ENEURO.0212-17.2017 (PMC5707795; doi:10.1523/ENEURO.0212-17.2017)
Supplement: Extended Data 3 [file enu006172455so2.zip › neuroExpressoAnalysis-master/analysis/01.SelectGenes/Markers_Final/CellTypes/LocusCoeruleus/Noradrenergic]

4930550L24Rik
5330417C22Rik
Abcc8
Ache
Actl6b
Adcyap1
AF357355
Arhgdig
Asb4
Atp1a1
Baiap3
Cacna2d2
Cacna2d3
Cacng5
Cadm3
Calca
Calcr
Cartpt
Cbarp
Cd24a
Cda
Cdh13
Cdh22
Cdh8
Cdhr1
Cdkl2
Celf4
Cgref1
Chga
Chgb
Chodl
Chrna6
Ckmt1
Cmbl
Cntn6
Cntnap2
Cntnap4
Crmp1
Cyb561
Cygb
Dbh
Dlk1
Dmtn
Dpp6
Dpysl5
Dync1i1
Elavl2
Emb
Fabp3
Fkbp1b
Gal
Gap43
Gch1
Gng4
Gpx3
Grb10
Grem2
Gstm6
Ina
Kcnh2
Kcnip4
L1cam
Lin7b
Ly6h
Mab21l1
Maoa
Map1b
Map4
Mapk8ip2
Mcub
Meg3
Napb
Nefh
Nefl
Ngb
Nipsnap1
Nrip3
Ntng1
Nucb2
Ovgp1
Pacsin1
Pak3
Pcbd1
Pcbp3
Pcsk1
Pcsk2
Peg3
Phox2a
Pkp2
Pmfbp1
Pnck
Ptprn
Rab15
Rab3b
Rab3c
Rasgrf1
Rbp4
Resp18
Rgs11
Rian
Rph3a
S100a10
Scg2
Scn2a
Scn3b
Sept6
Slc29a4
Slc6a15
Slc6a17
Slc6a2
Sncg
Snhg11
Spint2
Sstr2
St8sia2
St8sia4
Stbd1
Stk32c
Stmn2
Stx3
Susd2
Syn2
Syngr3
Syt17
Syt4
Syt9
Tenm2
Tfap2b
Th
Tmsb10
Trpc3
Tubb3
Tubg2
Usp29
Vat1
