# Supplementary material for: Cross-Laboratory Analysis of Brain Cell Type Transcriptomes with Applications to Interpretation of Bulk Tissue Data
Source: eNeuro. 2017 Nov 30;4(6):ENEURO.0212-17.2017. doi: 10.1523/ENEURO.0212-17.2017 (PMC5707795; doi:10.1523/ENEURO.0212-17.2017)
Supplement: Extended Data 3 [file enu006172455so2.zip › neuroExpressoAnalysis-master/analysis/01.SelectGenes/Markers_Final/CellTypes/LocusCoeruleus/Oligo]

Adamts4
Adssl1
Anln
Apod
Aspa
C1ql3
Chn2
Cldn11
Efnb3
Ell2
Elovl7
Fa2h
Gal3st1
Gjb1
Gng11
Grb14
Gsn
Hapln2
Josd2
Kazn
Kctd4
Lims2
Lpar1
Lrrn1
Mag
Mal
Mbp
Mobp
Mog
Ndrg1
Ninj2
Nkx2-2
Nkx6-2
Olig2
Pdlim2
Plekhf1
Plekhh1
Pllp
Pou3f1
Ppp1r14a
Ptgds
Rab33a
S1pr5
Sgk2
Sh3gl3
Slain1
Slc44a1
Sox10
Tmeff2
Tmem98
Tnni1
Trim59
Tspan2
Ugt8a
