# Supplementary material for: Cross-Laboratory Analysis of Brain Cell Type Transcriptomes with Applications to Interpretation of Bulk Tissue Data
Source: eNeuro. 2017 Nov 30;4(6):ENEURO.0212-17.2017. doi: 10.1523/ENEURO.0212-17.2017 (PMC5707795; doi:10.1523/ENEURO.0212-17.2017)
Supplement: Extended Data 3 [file enu006172455so2.zip › neuroExpressoAnalysis-master/analysis/01.SelectGenes/Markers_Final/CellTypes/Midbrain/BrainstemCholin]

2310030G06Rik
Anxa2
Cabp1
Calca
Calcb
Cd24a
Cd55
Cda
Chodl
Ecel1
Fxyd7
Hebp2
Hspb1
Hspb8
Irx3
Isl1
Kcnj14
Lgals1
Nts
Patj
Pcp4l1
Pip5kl1
Popdc3
Ppcs
Prph
Prss12
Rspo2
Sh3bgr
Slc18a3
Slc29a4
Spp1
Stbd1
Tesc
Uts2
