# Supplementary material for: Cross-Laboratory Analysis of Brain Cell Type Transcriptomes with Applications to Interpretation of Bulk Tissue Data
Source: eNeuro. 2017 Nov 30;4(6):ENEURO.0212-17.2017. doi: 10.1523/ENEURO.0212-17.2017 (PMC5707795; doi:10.1523/ENEURO.0212-17.2017)
Supplement: Extended Data 3 [file enu006172455so2.zip › neuroExpressoAnalysis-master/analysis/01.SelectGenes/Markers_Final/CellTypes/Midbrain/Serotonergic]

2010204K13Rik
Ceacam10
Cited1
Crct1
Ctla2a
Fev
Fxyd2
Gata3
H2-Q1
Htr5b
Klk1b27
Mcub
Pcdhac1
Ptger3
Slc22a3
Slc6a4
Sln
Trh
