# Supplementary material for: Cross-Laboratory Analysis of Brain Cell Type Transcriptomes with Applications to Interpretation of Bulk Tissue Data
Source: eNeuro. 2017 Nov 30;4(6):ENEURO.0212-17.2017. doi: 10.1523/ENEURO.0212-17.2017 (PMC5707795; doi:10.1523/ENEURO.0212-17.2017)
Supplement: Extended Data 3 [file enu006172455so2.zip › neuroExpressoAnalysis-master/analysis/01.SelectGenes/Markers_Final/CellTypes/SpinalCord/Astrocyte]

Aass
Abat
Acsbg1
Acsl6
Add3
Adhfe1
Adora2b
AI464131
Ak4
Aldh1l1
Aldh6a1
Amot
Antxr1
Aox1
Aqp4
Atp1a2
Atp1b2
Axl
Bcar3
Btbd17
Cbs
Ccdc80
Ccdc88a
Ccnd2
Cd38
Cd44
Cldn10
Clu
Col4a5
Cth
Cyp2d22
Cyp2j9
Cyp4f14
Cyp4f15
Cyp7b1
Cyr61
Dag1
Dclk1
Dio2
Dmd
Dtna
Ednrb
Egfr
Elovl2
Emp2
Entpd2
Ephx2
Ezr
F3
Fads2
Farp1
Fbln1
Fgd6
Fgfr3
Fjx1
Fkbp10
Fmo1
Fzd2
Gabrb1
Gabrg1
Gdf10
Gjb6
Gldc
Gli2
Gpld1
Grhl1
Grin2c
Hapln1
Hsd11b1
Igdcc4
Igfbp2
Igfbp5
Itih5
Kcnn2
Lcat
Lhx2
Lpp
Lrig1
Mfge8
Mlc1
Myo10
Nat8f4
Ncan
Ntrk2
Ntsr2
Oaf
Papss2
Pax6
Pbxip1
Pdgfrb
Pdk4
Pdzph1
Phka1
Phkg1
Pla2g7
Pou3f4
Ppara
Ppic
Prelp
Prkd1
Prodh
Ptch1
Ptprz1
Pygb
Rorb
S1pr1
Sash1
Scara3
Scg3
Sdc4
Serpinh1
Slc14a1
Slc15a2
Slc1a2
Slc1a3
Slc1a4
Slc38a3
Slc41a1
Slc4a4
Slc7a10
Slco1c1
Smpdl3a
Sorcs2
Sox5
St6galnac5
Tfcp2l1
Tgfb2
Timp3
Tlcd1
Tmem47
Tmem51
Tnfrsf19
Tril
Ttpa
Vcam1
Vegfa
Wwtr1
Yap1
