# Supplementary material for: Cross-Laboratory Analysis of Brain Cell Type Transcriptomes with Applications to Interpretation of Bulk Tissue Data
Source: eNeuro. 2017 Nov 30;4(6):ENEURO.0212-17.2017. doi: 10.1523/ENEURO.0212-17.2017 (PMC5707795; doi:10.1523/ENEURO.0212-17.2017)
Supplement: Extended Data 3 [file enu006172455so2.zip › neuroExpressoAnalysis-master/analysis/01.SelectGenes/Markers_Final/CellTypes/SpinalCord/Oligo]

Adamts4
Anln
Aspa
Chn2
Cldn11
Ddc
Efnb3
Fa2h
Gal3st1
Gjb1
Gnb4
Gsn
Josd2
Kazn
Larp6
Lims2
Lpar1
Mag
Mobp
Mog
Ndrg1
Ninj2
Nkain1
Nkx2-2
Nkx6-2
Olig2
Pdlim2
Phldb1
Plekhh1
Pllp
Pou3f1
Ppp1r14a
Rab33a
S1pr5
Sgk2
Sh3gl3
Slain1
Sox10
Stmn4
Tmem163
Tnni1
Trim59
Tspan2
Tubb4a
