# Supplementary material for: Cross-Laboratory Analysis of Brain Cell Type Transcriptomes with Applications to Interpretation of Bulk Tissue Data
Source: eNeuro. 2017 Nov 30;4(6):ENEURO.0212-17.2017. doi: 10.1523/ENEURO.0212-17.2017 (PMC5707795; doi:10.1523/ENEURO.0212-17.2017)
Supplement: Extended Data 3 [file enu006172455so2.zip › neuroExpressoAnalysis-master/analysis/01.SelectGenes/Markers_Final/CellTypes/SpinalCord/SpinalCordCholinergic]

1110008P14Rik
2310030G06Rik
Aard
Ache
Agmat
AI506816
Anxa2
Anxa4
Arhgdig
Arl16
Bean1
Cacfd1
Cacna2d3
Calca
Calcb
Caln1
Cartpt
Cbln1
Ccdc28a
Ccdc92
Ccl19
Cd24a
Cd55
Cda
Cdh22
Cdhr1
Chac1
Chd3os
Chga
Chodl
Ckmt1
Clvs1
Cntnap4
Cops9
Cpne6
Cst6
Cyb561
Dffa
Dmtn
Dpcd
Dpp6
Elavl2
Fabp3
Fgf18
Fkbp1b
Fxyd7
Gabrg2
Gna14
Gng13
Gpx3
Habp4
Hcn1
Hebp2
Hoxa9
Hoxb5
Hoxc8
Hs6st2
Hspb1
Hspb8
Irx3
Isl1
Kazald1
Kcnh2
Kcnj14
Kcnk3
L1cam
Lgals1
Lin7b
Lrrc49
Lynx1
Mapk12
Medag
Mmp9
Mycbp
Nefh
Nefl
Nefm
Nell2
Nol3
Npr3
Nrip3
Ntng1
Nts
Patj
Pcp4l1
Perp
Pip5kl1
Popdc3
Prph
Prss12
Rasl10a
Resp18
Rgs11
Rhov
Rph3a
Rspo2
Ryr2
S100a10
Scn1a
Sema3a
Sh3bgr
Sh3bgrl2
Slc17a6
Slc18a3
Slc29a4
Slc6a15
Sln
Sncg
Spock1
Spp1
Srxn1
Stbd1
Stmn2
Sult4a1
Susd2
Tdrp
Tesc
Tmsb10
Tmtc4
Tpd52l1
Trhr
Uts2
Vamp1
Wnk4
Ykt6
