# Supplementary material for: Cross-Laboratory Analysis of Brain Cell Type Transcriptomes with Applications to Interpretation of Bulk Tissue Data
Source: eNeuro. 2017 Nov 30;4(6):ENEURO.0212-17.2017. doi: 10.1523/ENEURO.0212-17.2017 (PMC5707795; doi:10.1523/ENEURO.0212-17.2017)
Supplement: Extended Data 3 [file enu006172455so2.zip › neuroExpressoAnalysis-master/analysis/01.SelectGenes/Markers_Final/CellTypes/Striatum/Astrocyte]

2810459M11Rik
Aass
Abhd3
Acaa2
Acsbg1
Acsl6
Acss1
Add3
Adgrg1
Adhfe1
Adora2b
AI464131
Ak4
Aldh1a1
Aldh1l1
Aldh6a1
Amot
Antxr1
Aox1
Apoe
Appl2
Aqp4
Atp1a2
Atp1b2
Axl
Btbd17
Cbs
Ccdc80
Cd38
Cldn10
Clu
Col4a5
Crot
Cspg5
Cth
Cyp2d22
Cyp2j9
Cyp4f14
Cyp4f15
Cyp7b1
Cyr61
Dag1
Dclk1
Dio2
Dkk3
Dtna
Ednrb
Efemp1
Egfr
Elovl2
Emp2
Entpd2
Ephx2
Eps8
Eva1a
Ezr
F3
Fads1
Fads2
Fam181b
Farp1
Fbln1
Fgd6
Fgf1
Fgfr1
Fgfr3
Fjx1
Fkbp10
Fmo1
Fxyd1
Fzd2
Fzd4
Gabrb1
Gabrg1
Gas1
Gdf10
Ghr
Gja1
Gjb2
Gjb6
Gldc
Gli2
Gpld1
Gprc5b
Grin2c
Gstm1
Hapln1
Hsd11b1
Id3
Igdcc4
Igfbp2
Igfbp5
Inhbb
Itga7
Itih5
Kcnn2
Kif1c
Lamb2
Lcat
Lgi4
Lhx2
Lmcd1
Lpp
Lrig1
Lrp4
Lxn
Macf1
Metrn
Mfge8
Mgst1
Mlc1
Mmp14
Myo10
Myo6
Naaa
Nat8f4
Ncan
Ndp
Nfib
Nhsl1
Nkain4
Notch1
Nrarp
Ntrk2
Ntsr2
Oaf
Oplah
Papss2
Pax6
Pdgfrb
Pdk4
Pdzph1
Phka1
Phkg1
Pla2g7
Ppara
Ppic
Ppp1r3c
Prelp
Prkd1
Prodh
Ptpn13
Ptprz1
Pygb
Pygm
Rasa2
Rftn2
Rhbdf1
Rorb
S1pr1
Sash1
Scara3
Scg3
Sdc4
Sema4a
Serhl
Serpinh1
Slc12a4
Slc14a1
Slc15a2
Slc1a2
Slc1a3
Slc1a4
Slc38a3
Slc41a1
Slc6a1
Slc7a10
Slc9a3r1
Slco1c1
Smo
Smpd2
Smpdl3a
Soat1
Sorcs2
Sox21
Sox5
Spag1
Sparcl1
Srebf1
Suclg2
Tfcp2l1
Tgfb2
Timp3
Tlcd1
Tmem47
Tmem51
Tnfrsf19
Tril
Ttpa
Vcam1
Vcl
Vegfa
Wnt7a
Wwtr1
