# Supplementary material for: Cross-Laboratory Analysis of Brain Cell Type Transcriptomes with Applications to Interpretation of Bulk Tissue Data
Source: eNeuro. 2017 Nov 30;4(6):ENEURO.0212-17.2017. doi: 10.1523/ENEURO.0212-17.2017 (PMC5707795; doi:10.1523/ENEURO.0212-17.2017)
Supplement: Extended Data 3 [file enu006172455so2.zip › neuroExpressoAnalysis-master/analysis/01.SelectGenes/Markers_Final/CellTypes/Striatum/ForebrainCholin]

1110008P14Rik
Ache
Arhgdig
Cartpt
Cda
Clstn2
Coprs
Crabp2
Csrp2
Dbndd1
Ecel1
Fkbp1b
Flywch2
Gal
Gdnf
Gng2
Gng4
Gpx3
Hspb1
Hspb8
Klhdc8a
Lhx6
Lhx8
Mcub
Ngfr
Nrip3
Ntsr1
Pcbd1
Pcsk1
Pkib
Popdc3
Ptger2
Resp18
Rhov
S100a11
Slc18a3
Slc5a7
Sln
Sncg
Susd2
Tacr3
Trpc3
Zic1
