# Supplementary material for: Cross-Laboratory Analysis of Brain Cell Type Transcriptomes with Applications to Interpretation of Bulk Tissue Data
Source: eNeuro. 2017 Nov 30;4(6):ENEURO.0212-17.2017. doi: 10.1523/ENEURO.0212-17.2017 (PMC5707795; doi:10.1523/ENEURO.0212-17.2017)
Supplement: Extended Data 3 [file enu006172455so2.zip › neuroExpressoAnalysis-master/analysis/01.SelectGenes/Markers_Final/CellTypes/Striatum/Oligo]

Adamts4
Anln
Apod
Aspa
Cdc42ep1
Cldn11
Cryab
Ctsk
Ddc
Elovl7
Fa2h
Gal3st1
Gamt
Gjb1
Gltp
Grb14
Gsn
Hapln2
Josd2
Lad1
Lims2
Lpar1
Mag
Mal
Mbp
Mcam
Mobp
Mog
Ndrg1
Ninj2
Nkain1
Nkx2-2
Nkx6-2
Olig2
Pdlim2
Phldb1
Plekhf1
Plekhh1
Pllp
Plp1
Ppp1r14a
S1pr5
Sept4
Sgk2
Slain1
Slc44a1
Sox10
Thbs3
Tmeff2
Tmem163
Tmem98
Trim59
Tspan2
Ugt8a
