# Supplementary material for: Cross-Laboratory Analysis of Brain Cell Type Transcriptomes with Applications to Interpretation of Bulk Tissue Data
Source: eNeuro. 2017 Nov 30;4(6):ENEURO.0212-17.2017. doi: 10.1523/ENEURO.0212-17.2017 (PMC5707795; doi:10.1523/ENEURO.0212-17.2017)
Supplement: Extended Data 3 [file enu006172455so2.zip › neuroExpressoAnalysis-master/analysis/01.SelectGenes/Markers_Final/CellTypes/Striatum/Spiny]

Actn2
Arg2
Arhgap20
Arpp19
Arpp21
Baiap2
Bcl11a
Bcl11b
Cacnb2
Camk2b
Camkv
Cap2
Ccsap
Chn1
Chst15
Ckmt1
Coch
Dlx5
Dmkn
Dmtn
Etl4
Fgf14
Foxp1
Gabrd
Gpr88
Hpca
Ido1
Itpka
Itpr1
Kalrn
Kcna5
Kcnab1
Kcnq5
Krt12
Lamp5
Lmo7
Meis2
Myh7
Myo5b
Nefl
Nefm
Npas2
Nrgn
Nsg2
Pcp4l1
Pde10a
Pde1b
Pde2a
Pde7b
Pgam2
Plk2
Ppp1r1b
Ptpn5
Rab15
Rab3c
Rab40b
Rarb
Rbfox1
Rbfox3
Rerg
Rgs8
Rgs9
Rin1
Rxrg
Scn2a
Slc12a5
Slc32a1
Sowaha
St8sia3
Synpo
Synpr
Tmem158
Usp29
