# Supplementary material for: Cross-Laboratory Analysis of Brain Cell Type Transcriptomes with Applications to Interpretation of Bulk Tissue Data
Source: eNeuro. 2017 Nov 30;4(6):ENEURO.0212-17.2017. doi: 10.1523/ENEURO.0212-17.2017 (PMC5707795; doi:10.1523/ENEURO.0212-17.2017)
Supplement: Extended Data 3 [file enu006172455so2.zip › neuroExpressoAnalysis-master/analysis/01.SelectGenes/Markers_Final/CellTypes/Subependymal/Astrocyte]

Aass
Acsbg1
Acsl6
Adhfe1
Agt
AI464131
Aldh1l1
Aox1
Aqp4
Atp1a2
Atp1b2
Axl
Btbd17
Cbs
Ccdc80
Cd38
Cldn10
Clu
Col4a5
Cth
Cyp2d22
Cyp2j9
Cyp4f14
Cyp4f15
Cyp7b1
Cyr61
Dio2
Dkk3
Egfr
Elovl2
Emp2
Entpd2
Ephx2
F3
Fads2
Fgf1
Fgfr1
Fgfr3
Fjx1
Fkbp10
Fmo1
Fzd2
Gabrb1
Gabrg1
Gdf10
Ghr
Gjb2
Gjb6
Gldc
Gli2
Gpld1
Grhl1
Grin2c
Hapln1
Hsd11b1
Igdcc4
Igfbp2
Itga7
Itih5
Kcnk1
Kcnn2
Lamb2
Lcat
Lhx2
Lpp
Lrig1
Lrrk2
Mlc1
Nat8f4
Ntsr2
Papss2
Pdgfrb
Pdzph1
Phkg1
Pla2g7
Ppara
Ppic
Prelp
Prodh
Pygb
Pygm
Rgs5
Rorb
S1pr1
Scara3
Scg3
Slc14a1
Slc15a2
Slc1a2
Slc1a3
Slc1a4
Slc38a3
Slc41a1
Slc4a4
Slc7a10
Slco1c1
Smpdl3a
Sorcs2
Tfcp2l1
Tgfb2
Timp3
Tlcd1
Tlr3
Tmem47
Tmem51
Tnfrsf19
Tril
Ttpa
Vav3
Vcam1
Vcl
Vegfa
Wwtr1
