# Supplementary material for: Cross-Laboratory Analysis of Brain Cell Type Transcriptomes with Applications to Interpretation of Bulk Tissue Data
Source: eNeuro. 2017 Nov 30;4(6):ENEURO.0212-17.2017. doi: 10.1523/ENEURO.0212-17.2017 (PMC5707795; doi:10.1523/ENEURO.0212-17.2017)
Supplement: Extended Data 3 [file enu006172455so2.zip › neuroExpressoAnalysis-master/analysis/01.SelectGenes/Markers_Final/CellTypes/Subependymal/Ependymal]

Aspm
Aurka
Bcl11b
Cacng5
Ccr6
Cd1d1
Cd24a
Cdc20
Cdca7
Celsr3
Cenpe
Cenpf
Chd4
Cplx2
Csrp2
D930015E06Rik
Dcbld1
Dcx
Dlx1
Dlx1as
Dlx2
Dlx5
Elavl2
Gad2
Gdpd3
Igfbpl1
Isg20
Kif2c
Map1b
Mis18bp1
Mki67
Myt1
Ncaph
Nrep
Nusap1
Rbfox2
Rian
Rnd3
Shcbp1
Slco5a1
Sox11
St8sia2
Tiam2
Ube2c
Zcchc14
Zfp704
Zwilch
