# Supplementary material for: Cross-Laboratory Analysis of Brain Cell Type Transcriptomes with Applications to Interpretation of Bulk Tissue Data
Source: eNeuro. 2017 Nov 30;4(6):ENEURO.0212-17.2017. doi: 10.1523/ENEURO.0212-17.2017 (PMC5707795; doi:10.1523/ENEURO.0212-17.2017)
Supplement: Extended Data 3 [file enu006172455so2.zip › neuroExpressoAnalysis-master/analysis/01.SelectGenes/Markers_Final/CellTypes/Subependymal/Microglia]

1700017B05Rik
Abhd15
Acsl5
Adap2
Adgre1
Akna
Ankrd44
Anxa3
Arhgap45
Arrb2
AW112010
C3ar1
Casp1
Casp8
Ccl6
Cd300c2
Cd34
Cd37
Cd52
Cd68
Cfh
Chil3
Clec5a
Clic1
Coro1a
Crybb1
Ctsh
Cttnbp2nl
Cyba
Cysltr1
Dapp1
Dock2
Ebi3
Ehd4
Emp3
Entpd1
F11r
Fcgr1
Fcrl1
Fes
Fyb
Gcnt1
Ggta1
Gmfg
Gmip
Golm1
Gpsm3
H2-Oa
Havcr2
Hcls1
Hk2
Hps4
Ier5
Igsf6
Il13ra1
Il21r
Il6ra
Il7r
Irf5
Itgb2
Junb
Klf6
Lag3
Lcp1
Lgals9
Ltc4s
Ly96
Lyn
Mef2a
Mlxipl
Mrc1
Myh9
Myo7a
Naip2
Naip5
Nrros
Pald1
Pdgfb
Pf4
Pik3cd
Pla2g15
Plcg2
Plekho1
Plxdc2
Pon3
Pros1
Rassf5
Rcsd1
Rel
Rgs19
Sash3
Serinc3
Siglecf
Sipa1
Slc11a1
Slc7a7
Spata13
Spi1
Srgap2
Stab1
Stat6
Stk26
Tapbp
Tbxas1
Tgfb1
Tlr1
Tm6sf1
Tmc6
Trim12a
Trim34a
Trpv2
Vsir
