# Supplementary material for: Cross-Laboratory Analysis of Brain Cell Type Transcriptomes with Applications to Interpretation of Bulk Tissue Data
Source: eNeuro. 2017 Nov 30;4(6):ENEURO.0212-17.2017. doi: 10.1523/ENEURO.0212-17.2017 (PMC5707795; doi:10.1523/ENEURO.0212-17.2017)
Supplement: Extended Data 3 [file enu006172455so2.zip › neuroExpressoAnalysis-master/analysis/01.SelectGenes/Markers_Final/CellTypes/Subependymal/Microglia_activation]

B4galt1
Birc3
Casp4
Ccl12
Ccl2
Ccl9
Ccr5
Cd86
Cebpb
Csf2rb2
Ctla2b
Cxcl10
Cxcl16
Cxcl2
Fcer1g
Fcgr2b
Glipr1
Gpr84
Hck
Hfe
Hlx
Ier3
Ifi30
Ifi35
Il1a
Il4ra
Il6
Irf9
Klf10
Lcp2
Map3k8
Mlph
Mrc2
Ms4a6b
Ms4a6c
Ms4a6d
Myd88
Ncf1
Ncf2
Ncf4
Nfkbie
Nfkbiz
P2ry6
Parp10
Parp14
Pmaip1
Rab20
Rab3il1
Rac2
Rhoh
Rnf19b
Rrad
Runx1
Samsn1
Serpine1
Sh2b2
Slc15a3
Slc39a8
Smagp
Socs3
Spint1
Syk
Tgm2
Tlr2
Tlr7
Tmem173
Tnf
Tnfaip2
Tpp2
Trim30a
Tubb6
Vav1
Zfp36
