# Supplementary material for: Cross-Laboratory Analysis of Brain Cell Type Transcriptomes with Applications to Interpretation of Bulk Tissue Data
Source: eNeuro. 2017 Nov 30;4(6):ENEURO.0212-17.2017. doi: 10.1523/ENEURO.0212-17.2017 (PMC5707795; doi:10.1523/ENEURO.0212-17.2017)
Supplement: Extended Data 3 [file enu006172455so2.zip › neuroExpressoAnalysis-master/analysis/01.SelectGenes/Markers_Final/CellTypes/Subependymal/Microglia_deactivation]

Abcc3
Adrb2
Afp
Aif1
Ang
Anxa1
Arap3
Arhgap17
Arhgap4
Arhgap9
Arhgdib
Batf3
Btk
Calhm2
Camp
Capn3
Cd177
Cd300a
Cd33
Cd48
Cd79b
Clcf1
Clec4a2
Clec7a
Cmtm7
Cmtm8
Csf3r
Ctc1
Cytip
Dock8
Ebf3
Edem1
Elk3
Ets1
Fam105a
Fam111a
Fgd2
Fli1
Gimap6
Gna15
H2-Aa
H2-DMa
H2-M3
Hhex
Hpgd
Hpgds
Hvcn1
Ifitm6
Il10ra
Il10rb
Il16
Inpp5d
Kctd12
Klk8
Lair1
Lcn2
Lmo2
Lpxn
Lrmp
Lrrk1
Lst1
Ltf
Lyl1
Mafb
Man2b1
Mfng
Mylip
Myo1g
Naalad2
Naip6
Nfam1
Npnt
Parvg
Pik3cg
Plcl2
Pld4
Plxdc1
Psmb9
Ptpn18
Ptpn6
Pycard
Rasa4
Rps6ka1
Slamf9
Slc2a5
Slc40a1
Slc7a8
Smap2
Snx5
St3gal6
Tcirg1
Tec
Tgfbi
Tgif1
Themis2
Tlr4
Tmem140
Tnfrsf1b
Tnfsf13b
Trem2
Trim47
Uba7
Unc93b1
Vamp8
