# Supplementary material for: Cross-Laboratory Analysis of Brain Cell Type Transcriptomes with Applications to Interpretation of Bulk Tissue Data
Source: eNeuro. 2017 Nov 30;4(6):ENEURO.0212-17.2017. doi: 10.1523/ENEURO.0212-17.2017 (PMC5707795; doi:10.1523/ENEURO.0212-17.2017)
Supplement: Extended Data 3 [file enu006172455so2.zip › neuroExpressoAnalysis-master/analysis/01.SelectGenes/Markers_Final/CellTypes/Subependymal/Oligo]

Acot7
Ank3
Anln
Apod
Aspa
Cdk18
Cldn11
Ddc
Dusp15
Dusp26
Ell2
Elovl7
Fa2h
Gal3st1
Gamt
Gjb1
Grb14
Hapln2
Josd2
Kazn
Kcna1
Larp6
Lims2
Lpar1
Mag
Map4
Mcam
Mobp
Mog
Ndrg1
Ninj2
Nkain1
Nkx6-2
Olig2
Pdlim2
Plekhh1
Pllp
Pou3f1
Ppp1r14a
Prkcz
Rab33a
S1pr5
Sept4
Sgk2
Slain1
Sox10
Sytl2
Tmeff2
Tmem163
Tnni1
Tspan17
Tspan2
Tubb4a
Wfdc18
