# Supplementary material for: Cross-Laboratory Analysis of Brain Cell Type Transcriptomes with Applications to Interpretation of Bulk Tissue Data
Source: eNeuro. 2017 Nov 30;4(6):ENEURO.0212-17.2017. doi: 10.1523/ENEURO.0212-17.2017 (PMC5707795; doi:10.1523/ENEURO.0212-17.2017)
Supplement: Extended Data 3 [file enu006172455so2.zip › neuroExpressoAnalysis-master/analysis/01.SelectGenes/Markers_Final/CellTypes/SubstantiaNigra/Astrocyte]

Abhd3
Acsbg1
Acsl6
Acss1
Adhfe1
AI464131
Aldh1l1
Aox1
Aqp4
Btbd17
Cbs
Ccdc80
Ccnd2
Cd38
Cldn10
Clu
Col4a5
Cspg5
Cth
Cyp2d22
Cyp2j9
Cyp4f14
Cyp4f15
Cyp7b1
Cyr61
Dtna
Egfr
Elovl2
Emp2
Entpd2
Ephx2
Eva1a
Ezr
F3
Fgd6
Fgfr3
Fjx1
Fkbp10
Fmo1
Fzd2
Gdf10
Gjb6
Gldc
Gli2
Grin2c
Hsd11b1
Igfbp2
Itga7
Itih5
Kcnn2
Klf15
Lcat
Lhx2
Lmcd1
Lpp
Lxn
Nat8f4
Ndp
Notch1
Ntsr2
Oaf
Papss2
Pax6
Pbxip1
Pdzph1
Phkg1
Pla2g7
Plpp3
Ppara
Ppp1r3c
Prelp
Prkd1
Prodh
Ptprz1
Scara3
Scg3
Slc14a1
Slc15a2
Slc1a3
Slc38a3
Slc41a1
Slc7a10
Slco1c1
Smpdl3a
Sorcs2
Tfcp2l1
Tlcd1
Tnfrsf19
Tril
Trps1
Ttpa
Vcam1
Vcl
Vegfa
Wnt7a
Wwtr1
