# Supplementary material for: Cross-Laboratory Analysis of Brain Cell Type Transcriptomes with Applications to Interpretation of Bulk Tissue Data
Source: eNeuro. 2017 Nov 30;4(6):ENEURO.0212-17.2017. doi: 10.1523/ENEURO.0212-17.2017 (PMC5707795; doi:10.1523/ENEURO.0212-17.2017)
Supplement: Extended Data 3 [file enu006172455so2.zip › neuroExpressoAnalysis-master/analysis/01.SelectGenes/Markers_Final/CellTypes/SubstantiaNigra/Dopaminergic]

Adcyap1
Atp2b2
Cacna2d2
Cadps2
Calb2
Cd200
Cdk5r2
Celf4
Chga
Chgb
Chrna6
Clstn2
Cntnap2
Cplx1
Cyb561
Dlk1
Dpp6
Elavl2
Eno2
Epb41l1
Gabrg2
Grb10
Gria3
Kcnab2
Klhl1
Lin7b
Mapk8ip2
Napb
Nr4a2
Nrip3
Nsg2
Ntng1
Pcbp3
Pcsk1
Prkcg
Resp18
Ret
Rgs8
Rian
Rnf157
Scg2
Scn1a
Scn2a
Slc12a5
Slc4a10
Slc6a17
Slc6a3
Sms
Sncg
Snhg11
Spint2
Spock1
Syp
Syt4
Tacr3
Tenm1
Th
Usp29
Zim3
