# Supplementary material for: Cross-Laboratory Analysis of Brain Cell Type Transcriptomes with Applications to Interpretation of Bulk Tissue Data
Source: eNeuro. 2017 Nov 30;4(6):ENEURO.0212-17.2017. doi: 10.1523/ENEURO.0212-17.2017 (PMC5707795; doi:10.1523/ENEURO.0212-17.2017)
Supplement: Extended Data 3 [file enu006172455so2.zip › neuroExpressoAnalysis-master/analysis/01.SelectGenes/Markers_Final/CellTypes/SubstantiaNigra/Oligo]

Anln
Ell2
Gal3st1
Gamt
Gjb1
Grb14
Hist3h2ba
Josd2
Lims2
Mog
Olig2
Pdlim2
Plekhh1
Ppp1r14a
Rab33a
Tnni1
Trim59
