# Supplementary material for: Cross-Laboratory Analysis of Brain Cell Type Transcriptomes with Applications to Interpretation of Bulk Tissue Data
Source: eNeuro. 2017 Nov 30;4(6):ENEURO.0212-17.2017. doi: 10.1523/ENEURO.0212-17.2017 (PMC5707795; doi:10.1523/ENEURO.0212-17.2017)
Supplement: Extended Data 3 [file enu006172455so2.zip › neuroExpressoAnalysis-master/analysis/01.SelectGenes/Markers_Final/CellTypes/Thalamus/Astrocyte]

Aass
Acaa2
Acsbg1
Acsl6
Add3
Adhfe1
Adora2b
Agl
AI464131
Ak4
Aldh1l1
Amot
Antxr1
Aox1
Aqp4
Atp1a2
Atp1b2
Axl
Btbd17
Cbs
Ccdc80
Ccdc88a
Ccnd2
Cd38
Cldn10
Clu
Col4a5
Csgalnact1
Cspg5
Cth
Cyp2d22
Cyp2j9
Cyp4f14
Cyp4f15
Cyp7b1
Cyr61
Dag1
Dclk1
Dio2
Dkk3
Dtna
Ednrb
Egfr
Elovl2
Emp2
Entpd2
Ephx2
Eva1a
Ezr
F3
Fads2
Farp1
Fgd6
Fgfr1
Fgfr3
Fgfrl1
Fjx1
Fkbp10
Fmo1
Fxyd1
Fzd2
Fzd4
Gabrb1
Gabrg1
Gdf10
Gjb2
Gjb6
Gldc
Gli2
Gpld1
Grin2c
Hapln1
Hsd11b1
Igdcc4
Igfbp2
Igfbp5
Itga7
Itih5
Itsn1
Klf15
Lamb2
Lcat
Lgi4
Lmcd1
Lpp
Lrig1
Lrp4
Mfge8
Mlc1
Myo10
Myo6
Nat8f4
Ncan
Ndp
Nfib
Nhsl1
Nkain4
Notch1
Nrarp
Ntrk2
Ntsr2
Oaf
Oplah
Papss2
Pax6
Pbxip1
Pdgfrb
Pdk4
Pdlim5
Pdzph1
Phka1
Phkg1
Pla2g7
Ppara
Ppic
Ppp1r3c
Prelp
Prkd1
Prodh
Ptprz1
Pygb
Rgs5
S1pr1
Sash1
Scara3
Scg3
Sdc4
Serhl
Serpinh1
Slc12a4
Slc14a1
Slc15a2
Slc1a2
Slc1a3
Slc1a4
Slc38a3
Slc41a1
Slc4a4
Slc7a10
Slco1c1
Smpdl3a
Soat1
Sorcs2
Sox9
Sparcl1
Tfcp2l1
Timp3
Tlcd1
Tmem47
Tmem51
Tnfrsf19
Tril
Trps1
Tst
Ttpa
Vcam1
Vcl
Vegfa
Wnt7a
Wwtr1
