# Supplementary material for: Cross-Laboratory Analysis of Brain Cell Type Transcriptomes with Applications to Interpretation of Bulk Tissue Data
Source: eNeuro. 2017 Nov 30;4(6):ENEURO.0212-17.2017. doi: 10.1523/ENEURO.0212-17.2017 (PMC5707795; doi:10.1523/ENEURO.0212-17.2017)
Supplement: Extended Data 3 [file enu006172455so2.zip › neuroExpressoAnalysis-master/analysis/01.SelectGenes/Markers_Final/CellTypes/Thalamus/GabaReln]

6430548M08Rik
Adgrb1
AF357355
Arg2
Arhgap20
Cacna1d
Cacna1g
Cacna2d2
Cacng2
Cadm3
Cda
Cdhr1
Chrna6
Cplx3
Gabrr1
Gabrr2
Gad2
Gata3
Gria1
Hcn1
Igf1
Itpr1
Kcnc1
Kcnmb2
Lgr5
Lhx1
Lmo1
Meg3
Nr2f2
Nsf
Otx2
Parm1
Pcbp3
Pcdh20
Pcdhb21
Pclo
Pnoc
Ppargc1b
Ptprt
Reln
Rpp25
Ryr3
Scgn
Sez6
Slc2a3
Slc4a10
Slc6a17
Snhg11
Ssbp2
Tacr3
Tal1
Tenm2
Tnnt1
Uncx
