# Supplementary material for: Cross-Laboratory Analysis of Brain Cell Type Transcriptomes with Applications to Interpretation of Bulk Tissue Data
Source: eNeuro. 2017 Nov 30;4(6):ENEURO.0212-17.2017. doi: 10.1523/ENEURO.0212-17.2017 (PMC5707795; doi:10.1523/ENEURO.0212-17.2017)
Supplement: Extended Data 3 [file enu006172455so2.zip › neuroExpressoAnalysis-master/analysis/01.SelectGenes/Markers_Final/CellTypes/Thalamus/Hypocretinergic]

2010005H15Rik
Arhgdig
Avpr1a
Cacng3
Cckar
Cdh9
Cgref1
Cidea
Crhr2
Dlk1
Doc2b
Gch1
Gck
Gpx3
Hap1
Hcrt
Hmx2
Hspb3
Igfbp3
Kcna5
Kcnip4
Lor
Mal2
Ngb
Nts
Ntsr1
Pcbd1
Pcsk1
Pdyn
Rab3b
Rhov
Rspo1
S100a10
Slc6a3
Spint2
Trhr
