# Supplementary material for: Cross-Laboratory Analysis of Brain Cell Type Transcriptomes with Applications to Interpretation of Bulk Tissue Data
Source: eNeuro. 2017 Nov 30;4(6):ENEURO.0212-17.2017. doi: 10.1523/ENEURO.0212-17.2017 (PMC5707795; doi:10.1523/ENEURO.0212-17.2017)
Supplement: Extended Data 3 [file enu006172455so2.zip › neuroExpressoAnalysis-master/analysis/01.SelectGenes/Markers_Final/CellTypes/Thalamus/Microglia_activation]

Asxl1
Atp7a
B4galt1
Birc3
C1qa
C1qb
Casp4
Ccl12
Ccl2
Ccl4
Ccl9
Ccnl1
Ccr5
Cd14
Cd53
Cd83
Cd86
Cebpb
Cep152
Chst7
Csf2rb2
Ctla2b
Cxcl10
Cxcl16
Cxcl2
Egr2
Fcer1g
Fcgr2b
Fcgr3
Frrs1
Gcnt2
Glipr1
Gpr84
Hck
Hfe
Hlx
Icam1
Ier3
Ifi30
Ifi35
Ifih1
Il17ra
Il1a
Il1b
Il4ra
Il6
Irf9
Isg20
Jmjd1c
Klf10
Lcp2
Lrrfip1
Map3k8
Mcl1
Mlph
Mlxip
Mrc2
Ms4a6b
Ms4a6c
Ms4a6d
Myc
Myd88
Ncf1
Ncf2
Ncf4
Nfkbia
Nfkbie
Nfkbiz
Npl
P2ry6
Parp10
Parp14
Parp9
Per1
Plaur
Plek
Pmaip1
Rab20
Rab3il1
Rac2
Rela
Rhoh
Ripk1
Rnasel
Rnf19b
Runx1
Samsn1
Serpine1
Sh2b2
Sla
Slc15a3
Slc39a8
Smagp
Snx18
Socs3
Spint1
Srgn
Syk
Tgm2
Tlr2
Tlr6
Tlr7
Tmem173
Tnf
Tpp2
Trim30a
Tsc22d3
Tspo
Tubb6
Ucp2
Usp2
Vav1
Zfp36
