# Supplementary material for: Cross-Laboratory Analysis of Brain Cell Type Transcriptomes with Applications to Interpretation of Bulk Tissue Data
Source: eNeuro. 2017 Nov 30;4(6):ENEURO.0212-17.2017. doi: 10.1523/ENEURO.0212-17.2017 (PMC5707795; doi:10.1523/ENEURO.0212-17.2017)
Supplement: Extended Data 3 [file enu006172455so2.zip › neuroExpressoAnalysis-master/analysis/01.SelectGenes/Markers_Final/CellTypes/Thalamus/ThalamusCholin]

2310030G06Rik
C130026I21Rik
Cacnb3
Cadps2
Chrna3
Cxcl11
Cytip
Ebf1
Grip1
Htr5b
Irx2
Irx3
Irx5
Kcnip1
Kcnma1
Kitl
Lrrc3b
Mab21l1
Map3k6
Mme
Myh7
Necab3
Neurod1
Nppa
Nr4a2
Pde2a
Sema3e
Sh3bgrl2
Slc18a3
Sncg
Socs2
Sostdc1
Spa17
Sstr2
Tac2
Tcf7
Tex15
Tnfaip2
Tyrp1
Zic4
